# Supplementary material for: Revealing the insoluble metasecretome of lignocellulose-degrading microbial communities
Source: Sci Rep. 2017 May 24;7:2356. doi: 10.1038/s41598-017-02506-5 (PMC5443780; doi:10.1038/s41598-017-02506-5)
Supplement: Supplementary file 1 — Supplementary Table S1 [file 41598_2017_2506_MOESM1_ESM.xls]

## Sheet: Legend
Supplementary Table 1. Overview of proteins detected in the metaexoproteome of the wheat straw adapted composting community.
Table shows data retrived from MASCOT searches for each protein identified in biotin-labelled and supernatant fractions, and both fractions in three biological replicates
a - number of unique peptides with a significant score used in identification
b - Mascot protein score
c - exponentially modified protein abundance index - an estimate of protein content in the metasecretome
d - molar abundance
Each protein was searched against nr NCBI database using BLASTP. The table provides a description of the protein, NCBI accession number to the closest hit alongside the microbial origin, e-value and mean idenity score.
Prediction of carbohydrate active domains (dbCAN), transmemebrane helices (TMHMM) and N-terminal signal peptides (SignalP) is provided in the table: y = detected in the database, n.d. = not detected in the database

## Sheet: Biotin_fraction
				peptidea			scoreb			emPAIc			molar[%]d
Description	Accession	protein ID	1.1	1.2	1.3	1.1	1.2	1.3	1.1	1.2	1.3	1.1	1.2	1.3	dbCAN	TMHMM	SignalP	Organisms	E-value	% Seq_ID
1,4-beta-xylanase	gi|902713586|ref|WP_049629015.1|	c211555_g1_i1_2	3	4	2	85	94	56	0.27	0.37	0.17	0.231819	0.401955	0.206386	y	n.d.	y	Cellvibrio sp. pealriver	0	81.18
14-3-3 protein	gi|330690205|gb|AEC33277.1|	c209022_g1_i2_1	6	6	5	290	163	159	1.11	0.9	0.71	0.953035	0.977729	0.861964	n.d.	n.d.	n.d.	Penaeus monodon	1e-148	87.29
20S proteasome subunit C2	gi|281204912|gb|EFA79106.1|	c209813_g3_i1_1	1	1	1	14	29	28	0.25	0.25	0.25	0.214648	0.271592	0.303509	n.d.	n.d.	n.d.	Polysphondylium pallidum PN500	5e-47	66.37
30S ribosomal protein S13	gi|499786729|ref|WP_011467463.1|	c210051_g4_i1_15	1	2	1	75	89	55	0.24	0.54	0.24	0.206062	0.586638	0.291368	n.d.	n.d.	n.d.	Saccharophagus degradans	1e-67	83.9
40S ribosomal protein S13	gi|146185324|ref|XP_001031586.2|	c209310_g1_i1_1	3	3	2	160	117	87	1.29	0.86	0.51	1.10758	0.934275	0.619157	n.d.	n.d.	n.d.	Tetrahymena thermophila SB210	3e-44	64.42
40S ribosomal protein S5, putative	gi|527101890|dbj|BAN65850.1|	c205173_g3_i8_1	6	5	5	179	185	147	2.53	1.86	1.86	2.17223	2.02064	2.2581	n.d.	n.d.	n.d.	Babesia bovis	2e-51	67.5
50S ribosomal protein L11	gi|652763923|ref|WP_027078980.1|	c210054_g3_i1_9	2	2	2	45	56	43	0.47	0.47	0.47	0.403537	0.510592	0.570596	n.d.	n.d.	n.d.	Luteimonas mephitis	4e-95	99.3
50S ribosomal protein L5	gi|519054223|ref|WP_020210098.1|	c210051_g4_i1_6	1	1	1	15	15	16	0.16	0.16	0.16	0.137374	0.173819	0.194245	n.d.	n.d.	n.d.	Gilvimarinus chinensis	7e-109	84.92
60S ribosomal protein L15	gi|566149188|ref|XP_006369001.1|	c208851_g1_i1_1	2	3	1	74	76	43	0.31	0.5	0.15	0.266163	0.543183	0.182105	n.d.	n.d.	n.d.	Populus trichocarpa	2e-89	73.66
60S ribosomal protein L18a	gi|449102242|gb|AGE89254.1|	c13602_g1_i1_1	1	2	2	36	36	33	0.27	0.61	0.61	0.231819	0.662683	0.740561	n.d.	n.d.	n.d.	Cryptocaryon irritans	6e-44	63.73
ABC branched amino acid transporter family, periplasmic substrate-binding protein	gi|85824570|gb|EAQ44773.1|	c193862_g2_i1_2	2	4	4	48	106	63	0.21	0.46	0.46	0.180304	0.499728	0.558456	n.d.	n.d.	n.d.	Roseobacter sp. MED193	8e-142	69.9
ABC sugar (glycerol) transporter, periplasmic binding protein	gi|529584597|gb|AGT11520.1|	c201661_g4_i1_6	2	2	2	39	68	45	0.34	0.34	0.34	0.291921	0.369364	0.412772	n.d.	n.d.	y	Paracoccus aminophilus JCM 7686	4e-105	85.71
ABC sugar (glycerol) transporter, periplasmic binding protein	gi|529584597|gb|AGT11520.1|	c205516_g1_i1_3	15	11	10	439	463	255	2.46	1.49	1.29	2.11213	1.61869	1.5661	n.d.	n.d.	n.d.	Paracoccus aminophilus JCM 7686	0	91.74
ABC transporter substrate-binding protein	gi|918941369|ref|WP_052639634.1|	c209202_g3_i3_2	1	2	1	68	80	45	0.12	0.24	0.12	0.103031	0.260728	0.145684	n.d.	n.d.	y	Rhizobium sp. NT-26	3e-156	92.5
ABC transporter substrate-binding protein	gi|737099325|ref|WP_035087561.1|	c209328_g4_i1_3	1	1	1	31	18	21	0.11	0.11	0.11	0.0944449	0.1195	0.133544	n.d.	n.d.	n.d.	Devosia riboflavina	3e-170	89.96
ABC transporter substrate-binding protein	gi|645056510|ref|WP_025427791.1|	c524475_g1_i1_1	2	1	2	29	41	47	0.41	0.19	0.41	0.352022	0.20641	0.497754	n.d.	n.d.	n.d.	Ensifer adhaerens	9e-99	91.19
aconitate hydratase	gi|494915095|ref|WP_007641133.1|	c178332_g1_i1_1	2	1	1	37	28	14	0.27	0.13	0.13	0.231819	0.141228	0.157824	n.d.	n.d.	n.d.	Cellvibrio sp. BR	2e-151	92.8
aconitate hydratase	gi|851215819|ref|WP_048111536.1|	c210151_g1_i1_2	2	1	2	108	125	103	0.54	0.24	0.54	0.463639	0.260728	0.655578	n.d.	n.d.	n.d.	Candidatus Methanoplasma termitum	7e-55	70.87
actin II	gi|21898540|gb|AAM77133.1|	c206559_g3_i1_1	2	2	2	54	61	44	0.62	0.62	0.62	0.532326	0.673547	0.752701	n.d.	n.d.	n.d.	Vorticella microstoma	4e-66	96.19
alkyl hydroperoxide reductase	gi|639052859|ref|WP_024459672.1|	c196958_g1_i1_5	1	1	1	31	25	23	0.22	0.22	0.22	0.18889	0.239001	0.267088	n.d.	n.d.	n.d.	Marinimicrobium sp. LS-A18	9e-83	89.55
alpha tubulin, partial	gi|423292049|gb|AFX84545.1|	c162854_g2_i1_1	2	2	1	16	62	55	0.28	0.45	0.28	0.240405	0.488865	0.33993	n.d.	n.d.	n.d.	Vermamoeba vermiformis	1e-120	77.62
alpha-N-arabinofuranosidase	gi|640342665|ref|WP_024870432.1|	c155626_g1_i1_4	1	1	1	47	75	32	0.07	0.07	0.07	0.0601013	0.0760456	0.0849824	y	n.d.	n.d.	Pseudoxanthomonas suwonensis	0	80.31
amino acid ABC transporter substrate-binding protein	gi|651629920|ref|WP_026618714.1|	c207131_g2_i1_3	3	3	3	65	76	102	0.26	0.26	0.26	0.223233	0.282455	0.315649	n.d.	y	y	Ensifer sp. WSM1721	0	91.13
amino acid ABC transporter substrate-bindnig protein	gi|825366560|ref|WP_047143793.1|	c208528_g4_i7_2	6	4	4	389	444	169	0.63	0.38	0.38	0.540912	0.412819	0.461333	n.d.	n.d.	y	Mesorhizobium sp. LC103	0	81.13
amino acid ABC transporter substrate-bindnig protein	gi|736854839|ref|WP_034854677.1|	c208528_g5_i3_1	4	3	3	74	107	73	0.58	0.41	0.41	0.497982	0.44541	0.497754	n.d.	n.d.	n.d.	Ensifer sojae	1e-138	81.2
amino acid ABC transporter substrate-bindnig protein	gi|739260985|ref|WP_037123956.1|	c208528_g6_i1_1	1	1	1	25	19	29	0.26	0.26	0.26	0.223233	0.282455	0.315649	n.d.	y	y	Rhizobium sp. CF097	1e-67	87.5
amino-acid transporter subunit ; periplasmic-binding protein of ABC superfamily	gi|496150542|ref|WP_008875049.1|	c165500_g1_i1_1	2	1	1	60	50	51	0.64	0.28	0.28	0.549498	0.304183	0.33993	n.d.	y	y	Mesorhizobium metallidurans	3e-53	75.89
ATP synthase F1, gamma subunit	gi|118355000|ref|XP_001010761.1|	c209377_g1_i1_1	5	3	3	83	105	55	0.92	0.48	0.48	0.789903	0.521456	0.582736	n.d.	n.d.	n.d.	Tetrahymena thermophila SB210	7e-66	50.25
azurin	gi|750088784|ref|WP_040393468.1|	c155397_g1_i1_3	2	1	1	89	44	34	0.43	0.2	0.2	0.369194	0.217273	0.242807	n.d.	n.d.	y	Cellvibrio sp. BR	9e-77	73.65
beta-1,4-xylanase	gi|57999823|dbj|BAD88441.1|	c134278_g1_i1_1	1	1	1	21	14	31	0.05	0.05	0.05	0.0429295	0.0543183	0.0607017	y	n.d.	y	Pseudomonas sp. ND137	0	85.65
biopolymer transporter ExbB	gi|652750527|ref|WP_027070755.1|	c156848_g3_i1_1	1	1	1	43	27	51	0.12	0.12	0.12	0.103031	0.130364	0.145684	n.d.	y	n.d.	Luteimonas sp. J29	2e-156	93.88
biopolymer transporter TonB	gi|494913749|ref|WP_007639787.1|	c208051_g5_i1_4	2	2	1	28	21	38	0.22	0.22	0.11	0.18889	0.239001	0.133544	n.d.	n.d.	y	Cellvibrio sp. BR	0	96.92
catalase	gi|655455735|ref|WP_028838828.1|	c199928_g1_i1_3	1	2	2	18	16	30	0.05	0.11	0.11	0.0429295	0.1195	0.133544	n.d.	n.d.	n.d.	Thermomonas fusca	0	90.08
cell envelope biogenesis protein OmpA	gi|755154182|ref|WP_042504051.1|	c204068_g1_i2_1	1	1	1	98	103	39	0.21	0.21	0.21	0.180304	0.228137	0.254947	n.d.	n.d.	y	Algibacter lectus	5e-72	75.5
cellobiohydrolase, putative, cel6A	gi|190688300|gb|ACE85978.1|	c190646_g3_i1_5	3	3	3	58	93	53	0.13	0.13	0.13	0.111617	0.141228	0.157824	y	n.d.	y	Cellvibrio japonicus Ueda107	0	66.62
Chain W, Crystal Structure Of The Eukaryotic 40s Ribosomal Subunit In Complex With Initiation Factor 1. This File Contains The 40s Subunit And Initiation Factor For Molecule 1	gi|319443378|pdb|2XZM|W	c209226_g1_i1_1	4	6	7	86	127	104	0.48	0.8	0.99	0.412123	0.869093	1.20189	n.d.	n.d.	n.d.		1e-108	59.61
class I/II aminotransferase	gi|146169134|ref|XP_001017054.2|	c199396_g2_i1_1	4	1	2	70	35	29	0.36	0.08	0.16	0.309092	0.0869093	0.194245	n.d.	n.d.	n.d.	Tetrahymena thermophila SB210	9e-145	58.46
colicin receptor, partial	gi|495082111|ref|WP_007806935.1|	c121902_g1_i1_2	6	4	4	169	131	106	0.73	0.44	0.44	0.626771	0.478001	0.534175	n.d.	n.d.	n.d.	Rhodanobacter spathiphylli	1e-138	73.24
DNA-directed RNA polymerase subunit alpha	gi|499786732|ref|WP_011467466.1|	c210051_g4_i1_18	2	1	1	39	22	27	0.18	0.08	0.08	0.154546	0.0869093	0.0971227	n.d.	n.d.	n.d.	Saccharophagus degradans	0	89.36
DNA-directed RNA polymerase subunit beta'	gi|754887361|ref|WP_042246412.1|	c210259_g3_i1_10	3	2	2	59	29	31	0.06	0.04	0.04	0.0515154	0.0434546	0.0485614	n.d.	n.d.	n.d.	Jejuia pallidilutea	0	85.28
elongation factor 2, putative	gi|146185140|ref|XP_001031057.2|	c208647_g1_i1_1	8	8	6	143	199	159	0.44	0.44	0.31	0.37778	0.478001	0.376351	n.d.	n.d.	n.d.	Tetrahymena thermophila SB210	0	71.33
elongation factor G	gi|501462916|ref|WP_012486361.1|	c210259_g4_i2_4	2	1	1	137	18	41	0.09	0.04	0.04	0.0772731	0.0434546	0.0485614	n.d.	n.d.	n.d.	Cellvibrio japonicus	0	90.03
elongation factor Tu	gi|494918418|ref|WP_007644455.1|	c204027_g3_i1_1	5	5	4	209	192	170	0.7	0.55	0.42	0.601013	0.597501	0.509894	n.d.	n.d.	n.d.	Cellvibrio sp. BR	0	98.38
elongation factor Tu	gi|501462905|ref|WP_012486350.1|	c204027_g6_i1_1	6	4	5	217	168	189	0.9	0.44	0.58	0.772731	0.478001	0.70414	n.d.	n.d.	n.d.	Cellvibrio japonicus	0	94.92
elongation factor Tu	gi|652763907|ref|WP_027078971.1|	c210001_g1_i1_30	5	4	3	208	174	143	0.41	0.32	0.23	0.352022	0.347637	0.279228	n.d.	n.d.	n.d.	Luteimonas mephitis	0	96.21
elongation factor Tu	gi|771501359|ref|WP_045160595.1|	c210259_g10_i1_1	7	5	5	172	206	210	0.89	0.57	0.57	0.764145	0.619229	0.692	n.d.	n.d.	n.d.	Pseudomonas stutzeri	0	93.31
endo-1,4-beta-D-glucanase	gi|262089766|gb|ACY24859.1|	c724886_g1_i1_1	3	2	3	102	86	79	0.09	0.06	0.09	0.0772731	0.065182	0.109263	y	n.d.	y	uncultured organism	0	81.06
endo-1,4-beta-xylanase	gi|494917716|ref|WP_007643754.1|	c180864_g1_i1_2	2	2	1	74	54	14	0.1	0.1	0.05	0.085859	0.108637	0.0607017	y	n.d.	y	Cellvibrio sp. BR	0	71.06
endo-1,4-beta-xylanase	gi|494917716|ref|WP_007643754.1|	c204578_g3_i1_1	1	2	1	35	49	34	0.07	0.14	0.07	0.0601013	0.152091	0.0849824	y	n.d.	y	Cellvibrio sp. BR	0	83.61
Enolase, Cterminal TIM barrel domain containing protein	gi|470421610|ref|XP_004337411.1|	c198538_g1_i2_2	3	2	2	642	179	166	0.23	0.15	0.15	0.197476	0.162955	0.182105	n.d.	n.d.	n.d.	Acanthamoeba castellanii str. Neff	0	77.91
Enolase, Cterminal TIM barrel domain containing protein	gi|470421610|ref|XP_004337411.1|	c411591_g1_i1_3	2	1	1	583	236	385	0.14	0.07	0.07	0.120203	0.0760456	0.0849824	n.d.	n.d.	n.d.	Acanthamoeba castellanii str. Neff	0	73.98
esterase	gi|916715630|ref|WP_051322721.1|	c155626_g1_i1_1	1	1	1	16	20	20	0.1	0.1	0.1	0.085859	0.108637	0.121403	y	n.d.	n.d.	Luteimonas sp. J29	4e-152	77.22
F0F1 ATP synthase subunit alpha	gi|494913026|ref|WP_007639064.1|	c200639_g1_i1_1	3	2	2	110	65	45	0.25	0.16	0.16	0.214648	0.173819	0.194245	n.d.	n.d.	n.d.	Cellvibrio sp. BR	0	98.14
fimbrial protein	gi|918201024|ref|WP_052338343.1|	c204853_g2_i1_16	6	5	4	158	216	139	0.3	0.25	0.19	0.257577	0.271592	0.230667	n.d.	y	y	Luteimonas huabeiensis	0	72.48
flagellar motor protein MotA	gi|503175238|ref|WP_013409899.1|	c205802_g1_i1_1	3	3	2	65	109	62	0.36	0.36	0.23	0.309092	0.391092	0.279228	n.d.	y	n.d.	Leadbetterella byssophila	0	93.04
flagellar motor protein MotB	gi|692405885|ref|WP_032131156.1|	c207122_g1_i4_3	3	3	2	102	87	59	0.15	0.15	0.09	0.128789	0.162955	0.109263	n.d.	n.d.	y	Weeksella sp. FF8	1e-170	53.19
fumarate reductase	gi|652752196|ref|WP_027071780.1|	c207025_g10_i1_1	2	1	1	99	155	71	0.13	0.06	0.06	0.111617	0.065182	0.0728421	n.d.	n.d.	n.d.	Luteimonas sp. J29	0	89.96
glutamate/glutamine/aspartate/asparagine-binding protein BztA	gi|502831104|ref|WP_013066080.1|	c208528_g7_i1_5	3	3	4	143	212	166	0.84	0.84	1.25	0.721216	0.912548	1.51754	n.d.	n.d.	n.d.	Rhodobacter capsulatus	2e-64	80.16
glutamine synthetase	gi|501465664|ref|WP_012489109.1|	c205523_g3_i1_6	2	2	1	111	79	22	0.19	0.12	0.06	0.163132	0.130364	0.0728421	n.d.	n.d.	n.d.	Cellvibrio japonicus	0	89.22
glycan metabolism protein RagB	gi|490425536|ref|WP_004297708.1|	c83439_g2_i1_1	2	2	2	39	34	44	0.17	0.17	0.17	0.14596	0.184682	0.206386	n.d.	n.d.	n.d.	Bacteroides ovatus	4e-140	62.65
glyceraldehyde-3-phosphate dehydrogenase	gi|499787127|ref|WP_011467861.1|	c205111_g1_i1_6	2	3	2	53	58	46	0.18	0.28	0.18	0.154546	0.304183	0.218526	n.d.	n.d.	n.d.	Saccharophagus degradans	1e-177	71.94
glycoside hydrolase	gi|502882151|ref|WP_013117127.1|	c189421_g1_i1_1	7	4	1	234	135	45	0.72	0.31	0.07	0.618185	0.336773	0.0849824	y	n.d.	n.d.	Cellulomonas flavigena	0	95.05
glycosyl hydrolase family 5_53 domain-containing protein	gi|665990673|gb|AIF91557.1|	c180274_g1_i1_4	8	5	7	241	136	155	0.48	0.28	0.41	0.412123	0.304183	0.497754	y	n.d.	y	Alteromonadaceae bacterium Bs02	0	60.99
heat shock 70 kDa protein	gi|118358030|ref|XP_001012263.1|	c209540_g1_i1_1	7	4	5	258	144	165	0.44	0.23	0.3	0.37778	0.249864	0.36421	n.d.	n.d.	n.d.	Tetrahymena thermophila SB210	0	74.58
histone H2A variant	gi|159471111|ref|XP_001693700.1|	c203148_g1_i1_1	2	2	3	154	106	90	0.49	0.49	0.83	0.420709	0.532319	1.00765	n.d.	n.d.	n.d.	Chlamydomonas reinhardtii	2e-59	74.44
hypothetical protein	gi|557834923|ref|WP_023459708.1|	c105545_g1_i1_1	1	1	1	23	56	55	0.24	0.24	0.24	0.206062	0.260728	0.291368	n.d.	n.d.	n.d.	Asticcacaulis sp. AC466	2e-75	91.79
hypothetical protein	gi|763077523|ref|WP_043958918.1|	c158519_g1_i1_2	9	7	11	244	262	237	0.26	0.2	0.33	0.223233	0.217273	0.400631	n.d.	n.d.	y	Lysobacter sp. A03	0	57.54
hypothetical protein	gi|927872343|ref|WP_053833624.1|	c160665_g1_i1_1	6	1	1	166	40	18	0.18	0.03	0.03	0.154546	0.032591	0.036421	n.d.	n.d.	n.d.	Altererythrobacter atlanticus	0	60.6
hypothetical protein	gi|145536205|ref|XP_001453830.1|	c166637_g1_i1_1	1	1	1	22	27	28	0.23	0.23	0.23	0.197476	0.249864	0.279228	n.d.	n.d.	n.d.	Paramecium tetraurelia strain d4-2	8e-55	67.44
hypothetical protein	gi|502477210|ref|WP_012800694.1|	c179977_g1_i1_4	2	1	1	79	39	47	0.38	0.17	0.17	0.326264	0.184682	0.206386	n.d.	n.d.	y	Kangiella koreensis	2e-37	44
hypothetical protein	gi|657045246|ref|WP_029288144.1|	c186146_g1_i1_2	2	1	1	53	20	24	0.28	0.13	0.13	0.240405	0.141228	0.157824	n.d.	n.d.	n.d.	Cellulomonas sp. HZM	3e-118	79.45
hypothetical protein	gi|503363847|ref|WP_013598508.1|	c189490_g2_i1_1	1	1	1	35	55	38	0.17	0.17	0.17	0.14596	0.184682	0.206386	n.d.	n.d.	y	Weeksella virosa	1e-48	51.37
hypothetical protein	gi|817436988|ref|WP_046554978.1|	c192191_g1_i1_3	2	1	2	37	41	53	0.32	0.15	0.32	0.274749	0.162955	0.388491	n.d.	n.d.	y	Arsukibacterium sp. MJ3	2e-61	50
hypothetical protein	gi|916807115|ref|WP_051414171.1|	c198882_g2_i1_1	3	2	2	65	25	19	0.1	0.07	0.07	0.085859	0.0760456	0.0849824	n.d.	n.d.	y	Pseudoxanthomonas suwonensis	0	81.08
hypothetical protein	gi|503174149|ref|WP_013408810.1|	c200110_g1_i1_3	3	2	1	43	113	21	0.16	0.11	0.05	0.137374	0.1195	0.0607017	n.d.	n.d.	n.d.	Leadbetterella byssophila	0	60.08
hypothetical protein	gi|518833179|ref|WP_019989099.1|	c200305_g1_i1_2	8	6	4	285	171	90	0.52	0.37	0.23	0.446467	0.401955	0.279228	n.d.	n.d.	y	Rudanella lutea	0	55.43
hypothetical protein	gi|145510993|ref|XP_001441424.1|	c202692_g1_i1_1	5	3	2	91	83	43	0.73	0.39	0.25	0.626771	0.423683	0.303509	n.d.	n.d.	n.d.	Paramecium tetraurelia strain d4-2	2e-101	63.29
hypothetical protein	gi|145531499|ref|XP_001451516.1|	c203725_g1_i1_1	2	1	1	31	25	15	0.55	0.25	0.25	0.472225	0.271592	0.303509	n.d.	n.d.	n.d.	Paramecium tetraurelia strain d4-2	2e-37	68.04
hypothetical protein	gi|145483251|ref|XP_001427648.1|	c204220_g1_i1_1	6	4	2	102	122	51	2.17	1.16	0.47	1.86314	1.26018	0.570596	n.d.	n.d.	n.d.	Paramecium tetraurelia strain d4-2	2e-70	76.92
hypothetical protein	gi|145524617|ref|XP_001448136.1|	c204801_g1_i1_1	1	1	2	28	47	132	0.14	0.14	0.3	0.120203	0.152091	0.36421	n.d.	n.d.	n.d.	Paramecium tetraurelia strain d4-2	2e-81	61.38
hypothetical protein	gi|145485506|ref|XP_001428761.1|	c205112_g1_i1_1	2	1	1	36	94	60	0.48	0.22	0.22	0.412123	0.239001	0.267088	n.d.	n.d.	n.d.	Paramecium tetraurelia strain d4-2	1e-28	48
hypothetical protein	gi|518391885|ref|WP_019562092.1|	c205132_g3_i3_1	5	3	3	165	111	49	0.6	0.32	0.32	0.515154	0.347637	0.388491	n.d.	y	y	Caldimonas manganoxidans	3e-70	45.69
hypothetical protein	gi|145486778|ref|XP_001429395.1|	c206345_g1_i6_1	4	3	2	153	276	178	1.05	0.72	0.43	0.90152	0.782184	0.522035	n.d.	n.d.	n.d.	Paramecium tetraurelia strain d4-2	4e-38	48.23
hypothetical protein	gi|145550886|ref|XP_001461121.1|	c206436_g2_i1_2	3	1	1	71	33	33	0.84	0.23	0.23	0.721216	0.249864	0.279228	n.d.	n.d.	n.d.	Paramecium tetraurelia strain d4-2	9e-53	63.91
hypothetical protein	gi|145550207|ref|XP_001460782.1|	c207880_g2_i2_1	1	2	1	78	30	22	0.25	0.56	0.25	0.214648	0.608365	0.303509	n.d.	n.d.	n.d.	Paramecium tetraurelia strain d4-2	7e-45	67.8
hypothetical protein	gi|145528225|ref|XP_001449912.1|	c208097_g1_i1_1	10	7	5	330	183	158	2.34	1.15	0.73	2.0091	1.24932	0.886245	n.d.	n.d.	n.d.	Paramecium tetraurelia strain d4-2	1e-113	64.82
hypothetical protein	gi|145482565|ref|XP_001427305.1|	c208248_g1_i1_1	5	5	5	104	188	65	0.56	0.56	0.56	0.480811	0.608365	0.679859	n.d.	y	n.d.	Paramecium tetraurelia strain d4-2	1e-145	68.85
hypothetical protein	gi|145515717|ref|XP_001443758.1|	c208326_g2_i1_1	1	1	2	44	22	38	0.18	0.18	0.39	0.154546	0.195546	0.473473	n.d.	n.d.	n.d.	Paramecium tetraurelia strain d4-2	2e-73	67.28
hypothetical protein	gi|145537570|ref|XP_001454496.1|	c208706_g1_i11_2	3	2	3	139	95	122	0.51	0.31	0.51	0.437881	0.336773	0.619157	n.d.	n.d.	n.d.	Paramecium tetraurelia strain d4-2	2e-120	90.62
hypothetical protein	gi|145514728|ref|XP_001443269.1|	c208747_g1_i2_1	4	3	3	139	152	111	2.35	1.06	1.06	2.01769	1.15155	1.28688	n.d.	n.d.	n.d.	Paramecium tetraurelia strain d4-2	3e-39	66.67
hypothetical protein	gi|145514728|ref|XP_001443269.1|	c208747_g2_i2_1	4	3	3	92	130	122	2.35	1.06	1.06	2.01769	1.15155	1.28688	n.d.	n.d.	n.d.	Paramecium tetraurelia strain d4-2	2e-38	65.69
hypothetical protein	gi|145499986|ref|XP_001435977.1|	c209192_g1_i10_1	6	5	7	353	245	312	0.97	0.76	1.21	0.832832	0.825638	1.46898	n.d.	n.d.	n.d.	Paramecium tetraurelia strain d4-2	1e-68	49.05
hypothetical protein	gi|805450061|ref|WP_046103903.1|	c209231_g1_i1_2	1	1	1	44	87	66	0.1	0.1	0.1	0.085859	0.108637	0.121403	n.d.	n.d.	n.d.	Devosia chinhatensis	2e-122	66.03
hypothetical protein	gi|145521150|ref|XP_001446430.1|	c209306_g1_i1_1	3	2	3	46	54	95	0.65	0.4	0.65	0.558084	0.434546	0.789122	n.d.	n.d.	n.d.	Paramecium tetraurelia strain d4-2	7e-79	76.58
hypothetical protein	gi|145526028|ref|XP_001448825.1|	c209565_g1_i1_2	2	1	2	43	49	43	0.21	0.1	0.21	0.180304	0.108637	0.254947	n.d.	n.d.	n.d.	Paramecium tetraurelia strain d4-2	1e-75	50
hypothetical protein	gi|145532068|ref|XP_001451795.1|	c209647_g2_i3_1	2	2	2	46	39	27	0.49	0.49	0.49	0.420709	0.532319	0.594877	n.d.	n.d.	n.d.	Paramecium tetraurelia strain d4-2	4e-47	60.8
hypothetical protein	gi|145521208|ref|XP_001446459.1|	c209673_g3_i1_1	6	8	7	455	690	285	5.47	5.47	4.12	4.69649	5.94242	5.00182	n.d.	n.d.	n.d.	Paramecium tetraurelia strain d4-2	2e-52	81.44
hypothetical protein	gi|145527660|ref|XP_001449630.1|	c209971_g1_i1_4	9	7	8	312	147	294	0.81	0.59	0.7	0.695458	0.640956	0.849824	n.d.	n.d.	n.d.	Paramecium tetraurelia strain d4-2	6e-180	64.96
hypothetical protein	gi|145547645|ref|XP_001459504.1|	c210016_g1_i2_1	1	1	1	64	38	18	0.18	0.18	0.18	0.154546	0.195546	0.218526	n.d.	n.d.	n.d.	Paramecium tetraurelia strain d4-2	5e-26	40.41
hypothetical protein	gi|145490309|ref|XP_001431155.1|	c210044_g1_i1_1	5	7	5	172	191	98	0.38	0.57	0.38	0.326264	0.619229	0.461333	n.d.	n.d.	n.d.	Paramecium tetraurelia strain d4-2	1e-132	59.81
hypothetical protein	gi|145523559|ref|XP_001447616.1|	c210099_g2_i3_1	6	7	4	369	343	155	1.04	1.29	0.61	0.892934	1.40141	0.740561	n.d.	n.d.	n.d.	Paramecium tetraurelia strain d4-2	2e-130	83.26
hypothetical protein	gi|145503382|ref|XP_001437667.1|	c210225_g1_i1_3	3	2	2	47	51	15	0.72	0.44	0.44	0.618185	0.478001	0.534175	n.d.	n.d.	n.d.	Paramecium tetraurelia strain d4-2	4e-43	53.28
hypothetical protein	gi|916715893|ref|WP_051322984.1|	c32540_g1_i1_4	5	8	6	106	123	224	0.19	0.33	0.24	0.163132	0.358501	0.291368	n.d.	n.d.	y	Luteimonas sp. J29	0	51.75
hypothetical protein	gi|502834313|ref|WP_013069289.1|	c3772_g1_i1_1	1	1	1	55	63	33	0.3	0.3	0.3	0.257577	0.32591	0.36421	n.d.	y	y	Rhodobacter capsulatus	3e-46	76.92
hypothetical protein	gi|835621204|ref|WP_047588218.1|	c44347_g1_i1_3	2	1	1	125	50	30	0.12	0.06	0.06	0.103031	0.065182	0.0728421	n.d.	n.d.	y	Methylibium sp. YR605	0	67.63
hypothetical protein	gi|503174183|ref|WP_013408844.1|	c57061_g1_i1_3	3	2	1	55	49	37	0.14	0.09	0.05	0.120203	0.0977729	0.0607017	n.d.	n.d.	n.d.	Leadbetterella byssophila	0	87.94
hypothetical protein	gi|639290772|ref|WP_024586603.1|	c59617_g1_i1_3	1	1	1	69	136	85	0.09	0.09	0.09	0.0772731	0.0977729	0.109263	n.d.	n.d.	y	Aliihoeflea sp. 2WW	0	74.93
hypothetical protein	gi|145508365|ref|XP_001440132.1|	c77622_g2_i1_1	1	1	1	29	26	28	0.13	0.13	0.13	0.111617	0.141228	0.157824	n.d.	n.d.	n.d.	Paramecium tetraurelia strain d4-2	7e-61	46.22
hypothetical protein	gi|916627455|ref|WP_051234546.1|	c80983_g1_i1_2	2	1	1	75	67	65	0.11	0.05	0.05	0.0944449	0.0543183	0.0607017	y	n.d.	y	Marinimicrobium agarilyticum	0	73.62
hypothetical protein DAPPUDRAFT_344845, partial	gi|321443764|gb|EFX60189.1|	c156400_g1_i1_1	9	9	7	238	282	238	3.01	2.49	1.64	2.58436	2.70505	1.99102	n.d.	n.d.	n.d.	Daphnia pulex	1e-65	61.33
hypothetical protein IMG5_005150	gi|471236236|ref|XP_004039953.1|	c206168_g1_i1_1	3	2	2	63	39	32	0.72	0.44	0.44	0.618185	0.478001	0.534175	n.d.	y	n.d.	Ichthyophthirius multifiliis	9e-26	43.61
hypothetical protein IMG5_005310	gi|471236210|ref|XP_004039941.1|	c207932_g1_i1_1	2	3	3	85	116	110	0.28	0.45	0.45	0.240405	0.488865	0.546315	n.d.	n.d.	n.d.	Ichthyophthirius multifiliis	4e-57	47.8
hypothetical protein IMG5_058950	gi|471232175|ref|XP_004037205.1|	c207593_g1_i1_1	3	3	2	115	97	78	0.63	0.63	0.38	0.540912	0.684411	0.461333	n.d.	n.d.	n.d.	Ichthyophthirius multifiliis	9e-67	65.16
hypothetical protein IMG5_090680	gi|471229835|ref|XP_004035755.1|	c210104_g1_i1_2	2	3	1	39	67	35	0.24	0.38	0.11	0.206062	0.412819	0.133544	n.d.	n.d.	y	Ichthyophthirius multifiliis	8e-133	74.62
hypothetical protein IMG5_097280	gi|471229375|ref|XP_004035548.1|	c207850_g1_i1_1	2	2	3	96	107	109	0.29	0.29	0.46	0.248991	0.315046	0.558456	n.d.	n.d.	n.d.	Ichthyophthirius multifiliis	2e-88	64.15
hypothetical protein IMG5_118010	gi|471227293|ref|XP_004034562.1|	c207196_g2_i2_1	2	2	1	133	76	35	0.44	0.44	0.2	0.37778	0.478001	0.242807	n.d.	n.d.	n.d.	Ichthyophthirius multifiliis	7e-41	50
hypothetical protein IMG5_168370	gi|471222476|ref|XP_004030037.1|	c365377_g1_i1_1	1	1	1	30	31	43	0.18	0.18	0.18	0.154546	0.195546	0.218526	n.d.	n.d.	n.d.	Ichthyophthirius multifiliis	2e-58	54.94
hypothetical protein IMG5_202820	gi|471218785|ref|XP_004023928.1|	c194144_g1_i1_1	2	1	2	91	35	110	0.65	0.28	0.65	0.558084	0.304183	0.789122	n.d.	n.d.	n.d.	Ichthyophthirius multifiliis	2e-26	46.39
hypothetical protein PBRA_004966	gi|857977746|emb|CEO96295.1|	c209648_g2_i1_1	2	3	2	54	65	32	0.22	0.35	0.22	0.18889	0.380228	0.267088	n.d.	n.d.	n.d.	Plasmodiophora brassicae	3e-140	73.03
hypothetical protein VR77_01960	gi|780801382|gb|KJS07162.1|	c377600_g1_i1_1	2	3	1	96	118	80	0.2	0.31	0.09	0.171718	0.336773	0.109263	n.d.	n.d.	y	Flavobacteriales bacterium BRH_c54	3e-53	38.56
inorganic pyrophosphatase, putative	gi|471223260|ref|XP_004030412.1|	c209676_g1_i1_1	9	8	7	194	279	262	0.49	0.43	0.36	0.420709	0.467137	0.437052	n.d.	y	n.d.	Ichthyophthirius multifiliis	0	61.46
inosine-5'-monophosphate dehydrogenase	gi|649543345|gb|KDS50196.1|	c266161_g1_i1_1	1	1	1	47	36	64	0.27	0.27	0.27	0.231819	0.293319	0.327789	n.d.	n.d.	n.d.	Bacteroides uniformis str. 3978 T3 ii	8e-50	73.73
large subunit ribosomal protein 23	gi|669224976|emb|CDW53715.1|	c207119_g8_i1_1	2	2	2	122	136	135	0.54	0.54	0.54	0.463639	0.586638	0.655578	n.d.	n.d.	n.d.	Trichuris trichiura	1e-54	70.73
malate dehydrogenase	gi|504859000|ref|WP_015046102.1|	c127379_g1_i1_2	2	1	1	100	52	36	0.2	0.1	0.1	0.171718	0.108637	0.121403	n.d.	n.d.	n.d.	Simiduia agarivorans	0	87.54
mitochondrial processing peptidase beta, putative	gi|471228417|ref|XP_004035090.1|	c206221_g1_i3_1	2	1	1	46	20	26	0.47	0.21	0.21	0.403537	0.228137	0.254947	n.d.	n.d.	n.d.	Ichthyophthirius multifiliis	1e-35	51.94
molecular chaperone GroEL	gi|902715019|ref|WP_049630448.1|	c206718_g3_i1_23	2	2	2	43	49	29	0.11	0.11	0.11	0.0944449	0.1195	0.133544	n.d.	n.d.	n.d.	Cellvibrio sp. pealriver	0	88.51
molecular chaperone GroEL	gi|652764040|ref|WP_027079034.1|	c209080_g2_i1_2	5	2	5	115	37	44	0.39	0.14	0.39	0.33485	0.152091	0.473473	n.d.	n.d.	n.d.	Luteimonas mephitis	0	96.89
molecular chaperone GroEL	gi|497646234|ref|WP_009960418.1|	c210221_g1_i2_1	2	1	1	36	22	28	0.17	0.08	0.08	0.14596	0.0869093	0.0971227	n.d.	n.d.	n.d.	Verrucomicrobium spinosum	0	78.86
multiple sugar transport system substrate-binding protein	gi|589244514|emb|CDH87163.1|	c209202_g3_i2_1	10	8	6	171	251	149	0.48	0.37	0.27	0.412123	0.401955	0.327789	n.d.	n.d.	n.d.	Sinorhizobium meliloti RU11/001	0	78.87
MULTISPECIES: ABC transporter substrate-binding protein	gi|500153532|ref|WP_011829535.1|	c199459_g1_i3_1	3	2	2	104	52	32	0.25	0.16	0.16	0.214648	0.173819	0.194245	n.d.	y	y	Methylibium	0	75.28
MULTISPECIES: amino acid ABC transporter substrate-bindnig protein	gi|651620189|ref|WP_026614284.1|	c208528_g4_i3_3	3	1	1	108	31	22	0.26	0.08	0.08	0.223233	0.0869093	0.0971227	n.d.	y	y	Sinorhizobium/Ensifer group	0	79.88
MULTISPECIES: nitrous-oxide reductase	gi|737036909|ref|WP_035032221.1|	c210286_g1_i1_4	4	2	6	74	70	122	0.14	0.07	0.22	0.120203	0.0760456	0.267088	n.d.	n.d.	n.d.	Proteobacteria	0	87.18
ndufa9 protein, putative	gi|471228012|ref|XP_004034899.1|	c209169_g1_i1_1	1	1	1	34	63	45	0.12	0.12	0.12	0.103031	0.130364	0.145684	n.d.	n.d.	n.d.	Ichthyophthirius multifiliis	4e-67	48.64
nitrite reductase	gi|916715691|ref|WP_051322782.1|	c208716_g1_i1_11	1	1	1	23	37	20	0.07	0.07	0.07	0.0601013	0.0760456	0.0849824	n.d.	n.d.	y	Luteimonas sp. J29	0	90.2
no hit	n.d.	c179603_g1_i1_2	1	1	1	59	18	48	0.14	0.14	0.14	0.120203	0.152091	0.169965	n.d.	n.d.	n.d.	n.d.	n.d.	n.d
nucleolar protein 5a, putative	gi|471222021|ref|XP_004029819.1|	c209731_g2_i5_1	2	2	1	53	55	18	0.25	0.25	0.12	0.214648	0.271592	0.145684	n.d.	n.d.	n.d.	Ichthyophthirius multifiliis	1e-96	61.28
papain family cysteine protease	gi|229596051|ref|XP_001013456.3|	c119662_g1_i1_1	2	1	1	43	82	20	0.49	0.22	0.22	0.420709	0.239001	0.267088	n.d.	n.d.	n.d.	Tetrahymena thermophila SB210	1e-41	49.62
papain family cysteine protease	gi|118398308|ref|XP_001031483.1|	c209184_g1_i1_2	2	1	1	56	31	40	0.32	0.15	0.15	0.274749	0.162955	0.182105	n.d.	n.d.	n.d.	Tetrahymena thermophila SB210	6e-74	62.77
peptide ABC transporter substrate-binding protein	gi|805457335|ref|WP_046109521.1|	c208745_g1_i1_3	3	2	1	57	56	26	0.16	0.11	0.05	0.137374	0.1195	0.0607017	n.d.	y	y	Devosia geojensis	0	73.18
peptidoglycan-binding protein	gi|652751713|ref|WP_027071440.1|	c207852_g4_i1_2	2	1	1	36	21	18	0.17	0.08	0.08	0.14596	0.0869093	0.0971227	n.d.	y	n.d.	Luteimonas sp. J29	6e-170	90.31
peroxidase	gi|499788173|ref|WP_011468907.1|	c203216_g1_i1_8	2	1	1	55	35	35	0.29	0.14	0.14	0.248991	0.152091	0.169965	n.d.	n.d.	n.d.	Saccharophagus degradans	9e-128	87.5
phosphoenolpyruvate carboxykinase	gi|290993663|ref|XP_002679452.1|	c209527_g1_i1_1	4	3	2	76	76	37	0.86	0.59	0.36	0.738388	0.640956	0.437052	n.d.	n.d.	n.d.	Naegleria gruberi	3e-71	69.64
PMCA20	gi|74829938|emb|CAI38970.1|	c207930_g2_i1_1	8	6	3	221	177	183	1.04	0.71	0.31	0.892934	0.77132	0.376351	n.d.	y	n.d.	Paramecium tetraurelia	4e-89	51.15
predicted protein	gi|326521640|dbj|BAK00396.1|	c208101_g1_i1_1	5	5	5	274	208	143	0.67	0.67	0.67	0.575255	0.727865	0.813403	n.d.	n.d.	y	Hordeum vulgare subsp. vulgare	1e-144	80.38
predicted protein	gi|326498523|dbj|BAJ98689.1|	c209034_g2_i1_1	7	7	6	176	149	129	0.81	0.81	0.66	0.695458	0.879957	0.801263	n.d.	y	n.d.	Hordeum vulgare subsp. vulgare	9e-177	78.48
predicted protein	gi|326526259|dbj|BAJ97146.1|	c210102_g9_i1_1	9	8	9	408	328	394	0.82	0.7	0.82	0.704044	0.760456	0.995508	n.d.	n.d.	n.d.	Hordeum vulgare subsp. vulgare	0	98.09
predicted protein	gi|326512848|dbj|BAK03331.1|	c210211_g1_i1_1	10	8	5	339	267	175	1.08	0.79	0.44	0.927277	0.858229	0.534175	n.d.	n.d.	n.d.	Hordeum vulgare subsp. vulgare	0	83.94
predicted protein	gi|326512848|dbj|BAK03331.1|	c210211_g1_i1_2	1	1	1	22	47	42	0.24	0.24	0.24	0.206062	0.260728	0.291368	n.d.	n.d.	n.d.	Hordeum vulgare subsp. vulgare	1e-60	85
predicted protein	gi|326524145|dbj|BAJ97083.1|	c520069_g1_i1_2	9	11	12	172	198	103	0.84	0.96	1.08	0.721216	1.04291	1.31116	n.d.	n.d.	n.d.	Hordeum vulgare subsp. vulgare	0	89.2
predicted protein, partial	gi|326501074|dbj|BAJ98768.1|	c200375_g1_i1_1	3	3	1	46	77	21	0.77	0.77	0.21	0.661114	0.836502	0.254947	n.d.	n.d.	n.d.	Hordeum vulgare subsp. vulgare	1e-58	71.88
PREDICTED: 40S ribosomal protein S3-3	gi|225442156|ref|XP_002275541.1|	c198205_g1_i1_1	3	3	3	67	33	36	0.79	0.79	0.79	0.678286	0.858229	0.959087	n.d.	n.d.	n.d.	Vitis vinifera	2e-37	55.38
PREDICTED: phospholipase D1-like	gi|699250370|ref|XP_009860884.1|	c208321_g1_i1_1	1	1	1	24	22	31	0.27	0.27	0.27	0.231819	0.293319	0.327789	n.d.	n.d.	n.d.	Ciona intestinalis	9e-30	59.81
proteasome subunit alpha type-6	gi|661182128|emb|CDH55409.1|	c194865_g1_i1_1	1	1	1	45	38	39	0.23	0.23	0.23	0.197476	0.249864	0.279228	n.d.	n.d.	n.d.	Lichtheimia corymbifera JMRC:FSU:9682	5e-37	53.72
pyridine nucleotide-disulfide oxidoreductase	gi|118378644|ref|XP_001022496.1|	c199927_g1_i1_1	2	2	1	86	50	36	0.45	0.45	0.2	0.386366	0.488865	0.242807	n.d.	n.d.	n.d.	Tetrahymena thermophila SB210	6e-40	50.35
pyruvate dehydrogenase	gi|652752807|ref|WP_027072146.1|	c209326_g6_i1_5	5	3	1	54	67	39	0.16	0.09	0.03	0.137374	0.0977729	0.036421	n.d.	n.d.	n.d.	Luteimonas sp. J29	0	92.3
ragb/susd domain-containing protein	gi|503173348|ref|WP_013408009.1|	c200789_g2_i1_1	2	1	1	45	27	36	0.25	0.12	0.12	0.214648	0.130364	0.145684	n.d.	n.d.	n.d.	Leadbetterella byssophila	5e-125	74.26
Ras-related c3 botulinum toxin substrate 1 precursor, putative	gi|471232579|ref|XP_004037379.1|	c193593_g1_i1_1	4	1	1	101	71	52	1.18	0.22	0.22	1.01314	0.239001	0.267088	n.d.	n.d.	n.d.	Ichthyophthirius multifiliis	4e-53	65.6
receptor of activated protein kinase c component of 40s small ribosomal subunit, putative	gi|471222446|ref|XP_004030022.1|	c209516_g1_i2_2	7	7	6	108	76	92	0.69	0.69	0.57	0.592427	0.749593	0.692	n.d.	n.d.	n.d.	Ichthyophthirius multifiliis	4e-102	49.12
RecName: Full=Histone H2AX; AltName: Full=Histone H2A.1; Short=H2A1; AltName: Full=Histone H2A.X	gi|122044747|sp|P02273.2|H2AX_TETPY	c208125_g1_i1_1	1	2	2	74	240	562	0.23	0.52	0.52	0.197476	0.56491	0.631298	n.d.	n.d.	n.d.		1e-55	74.8
Rhs family protein	gi|499716610|ref|WP_011397344.1|	c209371_g5_i4_4	1	1	1	16	13	15	0.02	0.02	0.02	0.0171718	0.0217273	0.0242807	n.d.	n.d.	n.d.	Hahella chejuensis	0	42.19
ribosomal protein l21	gi|678329162|emb|CDW79790.1|	c209013_g1_i1_2	1	1	1	42	55	52	0.26	0.26	0.26	0.223233	0.282455	0.315649	n.d.	n.d.	n.d.	Stylonychia lemnae	1e-32	56.44
ribosomal protein L27Ae	gi|449102244|gb|AGE89255.1|	c198916_g1_i2_1	2	1	2	35	37	30	0.43	0.2	0.43	0.369194	0.217273	0.522035	n.d.	n.d.	n.d.	Cryptocaryon irritans	4e-64	67.35
Serine/Threonine kinase domain protein	gi|118353531|ref|XP_001010031.1|	c208383_g1_i1_1	1	1	1	35	17	36	0.19	0.19	0.19	0.163132	0.20641	0.230667	n.d.	n.d.	n.d.	Tetrahymena thermophila SB210	6e-50	55.26
sorbosone dehydrogenase	gi|504399363|ref|WP_014586465.1|	c205434_g1_i1_1	3	4	4	171	258	86	1.01	1.54	1.54	0.867176	1.673	1.86961	n.d.	n.d.	n.d.	Methanosaeta harundinacea	2e-51	74.77
succinate dehydrogenase	gi|652752194|ref|WP_027071779.1|	c207025_g10_i1_2	1	1	1	32	22	49	0.1	0.1	0.1	0.085859	0.108637	0.121403	n.d.	n.d.	n.d.	Luteimonas sp. J29	0	93.49
succinate dehydrogenase flavoprotein subunit	gi|501463688|ref|WP_012487133.1|	c193610_g4_i1_1	1	1	1	91	66	74	0.08	0.08	0.08	0.0686872	0.0869093	0.0971227	n.d.	n.d.	n.d.	Cellvibrio japonicus	0	88.71
sugar ABC transporter	gi|737093999|ref|WP_035082317.1|	c203745_g5_i1_2	1	1	1	47	41	46	0.11	0.11	0.11	0.0944449	0.1195	0.133544	n.d.	n.d.	n.d.	Devosia riboflavina	3e-174	89.55
sugar ABC transporter	gi|640263952|ref|WP_024842971.1|	c207761_g4_i1_3	3	2	1	94	120	36	0.29	0.19	0.09	0.248991	0.20641	0.109263	n.d.	n.d.	y	Paracoccus pantotrophus	0	88.32
sugar ABC transporter substrate-binding protein	gi|498082517|ref|WP_010396673.1|	c155342_g2_i1_1	4	3	2	43	112	46	0.39	0.28	0.18	0.33485	0.304183	0.218526	n.d.	n.d.	n.d.	Paracoccus sp. TRP	0	85.89
sugar ABC transporter substrate-binding protein	gi|805452432|ref|WP_046106249.1|	c206580_g4_i1_1	3	1	1	123	45	55	0.29	0.09	0.09	0.248991	0.0977729	0.109263	n.d.	n.d.	n.d.	Devosia chinhatensis	0	91.95
sugar ABC transporter substrate-binding protein	gi|806509945|ref|WP_046142482.1|	c207219_g1_i1_1	2	2	2	68	99	83	0.18	0.18	0.18	0.154546	0.195546	0.218526	n.d.	n.d.	y	Devosia	0	88.95
sugar ABC transporter substrate-binding protein	gi|739260748|ref|WP_037123720.1|	c209773_g7_i1_2	3	1	1	59	39	16	0.3	0.09	0.09	0.257577	0.0977729	0.109263	n.d.	n.d.	y	Rhizobium sp. CF097	0	88.79
sugar ABC transporter substrate-binding protein	gi|654833128|ref|WP_028285849.1|	c68973_g1_i1_2	1	1	1	64	65	48	0.16	0.16	0.16	0.137374	0.173819	0.194245	n.d.	n.d.	n.d.	Oceanicola nanhaiensis	2e-111	86.89
SusC/RagA family TonB-linked outer membrane protein	gi|503362975|ref|WP_013597636.1|	c185135_g1_i1_1	7	8	7	272	299	159	0.23	0.26	0.23	0.197476	0.282455	0.279228	n.d.	n.d.	n.d.	Weeksella virosa	0	63.56
SusC/RagA family TonB-linked outer membrane protein	gi|738190770|ref|WP_036146825.1|	c197397_g2_i1_1	2	3	1	31	60	25	0.06	0.09	0.03	0.0515154	0.0977729	0.036421	n.d.	n.d.	y	Maribacter sp. Hel_I_7	0	65.51
T9SS C-terminal target domain-containing protein	gi|651328036|ref|WP_026452321.1|	c204446_g3_i1_1	2	2	2	52	68	60	0.04	0.04	0.04	0.0343436	0.0434546	0.0485614	n.d.	y	y	Aequorivita capsosiphonis	1e-112	56.25
T9SS C-terminal target domain-containing protein	gi|653184151|ref|WP_027420616.1|	c533029_g1_i1_1	1	2	1	15	37	31	0.03	0.06	0.03	0.0257577	0.065182	0.036421	n.d.	n.d.	y	Crocinitomix catalasitica	2e-83	53.03
TCP-1 (CTT or eukaryotic type II) chaperonin family, delta subunit	gi|829164529|ref|XP_977106.3|	c209444_g1_i1_2	2	1	1	46	46	52	0.53	0.24	0.24	0.455053	0.260728	0.291368	n.d.	n.d.	n.d.	Tetrahymena thermophila SB210	1e-50	67.21
TonB-dependent receptor	gi|550924754|ref|WP_022673224.1|	c113257_g1_i1_2	6	5	4	165	171	117	0.29	0.23	0.18	0.248991	0.249864	0.218526	n.d.	n.d.	n.d.	Sphingopyxis baekryungensis	0	58.66
TonB-dependent receptor	gi|918909137|ref|WP_052633156.1|	c155243_g1_i1_4	5	4	1	115	41	28	0.14	0.11	0.03	0.120203	0.1195	0.036421	y	n.d.	n.d.	Pseudoxanthomonas suwonensis	0	79.39
TonB-dependent receptor	gi|652753836|ref|WP_027072800.1|	c199483_g1_i1_10	12	14	12	605	710	396	0.4	0.48	0.4	0.343436	0.521456	0.485614	n.d.	y	y	Luteimonas sp. J29	0	53.39
TonB-dependent receptor	gi|503299632|ref|WP_013534293.1|	c208441_g4_i3_2	4	6	3	171	214	97	0.11	0.17	0.08	0.0944449	0.184682	0.0971227	n.d.	n.d.	y	Pseudoxanthomonas suwonensis	0	83.86
TonB-dependent receptor	gi|652753139|ref|WP_027072363.1|	c25705_g1_i1_2	13	16	14	828	963	823	0.49	0.58	0.49	0.420709	0.630092	0.594877	n.d.	n.d.	y	Luteimonas sp. J29	0	87.93
TonB-dependent receptor	gi|550924754|ref|WP_022673224.1|	c260366_g1_i1_1	2	2	2	148	140	92	0.37	0.37	0.37	0.317678	0.401955	0.449193	n.d.	n.d.	y	Sphingopyxis baekryungensis	4e-71	65.98
TonB-dependent receptor	gi|494140762|ref|WP_007080513.1|	c373455_g1_i1_1	2	3	3	48	50	59	0.36	0.58	0.58	0.309092	0.630092	0.70414	n.d.	n.d.	n.d.	Rhodanobacter fulvus	3e-114	97.79
TonB-dependent receptor	gi|665868319|ref|WP_031235526.1|	c754095_g1_i1_1	2	1	3	33	51	64	0.06	0.03	0.09	0.0515154	0.032591	0.109263	n.d.	y	y	Asticcacaulis sp. AC402	0	63.39
TraB family protein	gi|829166970|ref|XP_001014639.2|	c209889_g2_i3_1	2	1	1	42	41	28	0.5	0.23	0.23	0.429295	0.249864	0.279228	n.d.	n.d.	n.d.	Tetrahymena thermophila SB210	7e-26	47.5
transaldolase	gi|668728525|gb|AIH07685.1|	c189992_g1_i1_3	1	1	2	13	16	14	0.09	0.09	0.19	0.0772731	0.0977729	0.230667	n.d.	n.d.	n.d.	Alteromonadaceae bacterium Bsc2	0	82.79
transaldolase	gi|902714678|ref|WP_049630107.1|	c199072_g2_i1_2	4	2	2	71	72	41	0.45	0.21	0.21	0.386366	0.228137	0.254947	n.d.	n.d.	n.d.	Cellvibrio sp. pealriver	0	94.46
translation elongation factor 1B alpha subunit	gi|56607110|gb|AAW02920.1|	c205922_g1_i1_2	3	1	1	37	22	28	0.48	0.14	0.14	0.412123	0.152091	0.169965	n.d.	n.d.	n.d.	Tetrahymena pyriformis	1e-31	37.72
transmembrane protein, putative	gi|146185942|ref|XP_001032770.2|	c206857_g2_i1_1	2	2	2	37	30	29	0.26	0.26	0.26	0.223233	0.282455	0.315649	n.d.	y	n.d.	Tetrahymena thermophila SB210	7e-52	44.57
tubulin beta, putative	gi|471221128|ref|XP_004027509.1|	c210100_g1_i1_2	17	18	16	582	691	487	3.01	2.15	1.63	2.58436	2.33569	1.97888	n.d.	n.d.	n.d.	Ichthyophthirius multifiliis	0	98.64
tubulin/FtsZ family, GTPase domain protein	gi|118378497|ref|XP_001022424.1|	c209841_g1_i1_2	14	15	13	792	905	768	1.87	1.69	1.35	1.60556	1.83596	1.63895	n.d.	n.d.	n.d.	Tetrahymena thermophila SB210	0	98.53
ubiquitin, putative	gi|471219894|ref|XP_004025032.1|	c200064_g1_i2_1	3	3	3	97	73	110	0.8	0.8	0.8	0.686872	0.869093	0.971227	n.d.	n.d.	n.d.	Ichthyophthirius multifiliis	3e-78	88.37
UNKNOWN	gi|678330471|emb|CDW79115.1|	c198779_g1_i1_1	1	1	1	35	15	47	0.23	0.23	0.23	0.197476	0.249864	0.279228	n.d.	n.d.	n.d.	Stylonychia lemnae	5e-32	69.33
UNKNOWN	gi|678326018|emb|CDW81391.1|	c208914_g1_i1_3	1	1	1	32	36	29	0.25	0.25	0.25	0.214648	0.271592	0.303509	y	n.d.	n.d.	Stylonychia lemnae	3e-42	63.72
unnamed protein product	gi|873240657|emb|CEL93148.1|	c203114_g1_i1_1	1	1	2	41	23	30	0.12	0.12	0.26	0.103031	0.130364	0.315649	n.d.	n.d.	n.d.	Vitrella brassicaformis CCMP3155	4e-110	69.1
vacuolar ATP synthase catalytic subunit a	gi|67588046|ref|XP_665322.1|	c210082_g1_i5_1	5	5	3	246	222	78	1.42	1.09	0.55	1.2192	1.18414	0.667719	n.d.	n.d.	n.d.	Cryptosporidium hominis TU502	3e-107	82.97
vacuolar ATPase	gi|14971015|dbj|BAB62106.1|	c194185_g1_i1_1	4	5	5	153	226	256	0.44	0.58	0.58	0.37778	0.630092	0.70414	n.d.	n.d.	n.d.	Paramecium multimicronucleatum	0	89.89
vacuolar sorting protein, putative	gi|471226028|ref|XP_004032066.1|	c209625_g1_i1_2	1	1	1	20	22	24	0.22	0.22	0.22	0.18889	0.239001	0.267088	n.d.	n.d.	n.d.	Ichthyophthirius multifiliis	2e-22	43.59
xylose ABC transporter substrate-binding protein	gi|563934236|ref|WP_023810990.1|	c207219_g1_i3_1	3	2	2	90	67	73	0.28	0.18	0.18	0.240405	0.195546	0.218526	n.d.	n.d.	y	Mesorhizobium sp. L2C084A000	0	78.32
xylose isomerase	gi|748657008|ref|WP_039915150.1|	c122186_g1_i1_4	3	2	2	91	103	38	0.2	0.13	0.13	0.171718	0.141228	0.157824	n.d.	n.d.	n.d.	Cellvibrio mixtus	0	82.84
xylose isomerase	gi|655565036|ref|WP_028918800.1|	c205775_g2_i1_3	4	4	1	108	129	53	0.28	0.28	0.06	0.240405	0.304183	0.0728421	n.d.	n.d.	n.d.	Pseudoxanthomonas suwonensis	0	92.97
xylose isomerase	gi|748657008|ref|WP_039915150.1|	c207580_g6_i1_2	3	4	4	90	81	94	0.26	0.36	0.36	0.223233	0.391092	0.437052	n.d.	n.d.	n.d.	Cellvibrio mixtus	0	93.31
#N/A	#N/A	c181582_g1_i1_1	1	2	2	44	61	65	0.29	0.66	0.66	0.248991	0.717002	0.801263	n.d.	n.d.	n.d.		#N/A	#N/A
#N/A	#N/A	c191985_g1_i3_1	2	2	1	65	107	64	0.45	0.45	0.2	0.386366	0.488865	0.242807	n.d.	n.d.	y		#N/A	#N/A
#N/A	#N/A	c196384_g1_i1_1	2	2	2	55	59	39	0.35	0.35	0.35	0.300507	0.380228	0.424912	n.d.	n.d.	n.d.		#N/A	#N/A
#N/A	#N/A	c201801_g2_i1_1	1	2	2	21	95	44	0.19	0.4	0.4	0.163132	0.434546	0.485614	n.d.	y	n.d.		#N/A	#N/A
#N/A	#N/A	c202058_g1_i1_1	1	1	1	74	41	32	0.22	0.22	0.22	0.18889	0.239001	0.267088	n.d.	n.d.	n.d.		#N/A	#N/A
#N/A	#N/A	c203423_g1_i1_1	2	2	2	38	47	33	0.58	0.58	0.58	0.497982	0.630092	0.70414	n.d.	n.d.	n.d.		#N/A	#N/A
#N/A	#N/A	c204483_g1_i1_1	1	1	1	48	35	44	0.11	0.11	0.11	0.0944449	0.1195	0.133544	n.d.	n.d.	n.d.		#N/A	#N/A
#N/A	#N/A	c208801_g2_i3_1	2	1	2	43	15	33	0.46	0.21	0.46	0.394951	0.228137	0.558456	n.d.	n.d.	n.d.		#N/A	#N/A
#N/A	#N/A	c209394_g1_i1_1	3	2	1	35	32	15	0.23	0.15	0.07	0.197476	0.162955	0.0849824	n.d.	y	n.d.		#N/A	#N/A
#N/A	#N/A	c209683_g3_i2_1	9	6	4	445	246	206	1.02	0.6	0.37	0.875762	0.65182	0.449193	n.d.	n.d.	y		#N/A	#N/A
#N/A	#N/A	c209925_g1_i1_2	1	1	1	54	71	44	0.27	0.27	0.27	0.231819	0.293319	0.327789	n.d.	y	n.d.		#N/A	#N/A
#N/A	#N/A	c209968_g1_i1_1	2	2	2	92	105	42	0.41	0.41	0.41	0.352022	0.44541	0.497754	n.d.	n.d.	n.d.		#N/A	#N/A
#N/A	#N/A	c209968_g1_i4_1	10	10	8	275	240	212	0.64	0.64	0.49	0.549498	0.695274	0.594877	n.d.	n.d.	n.d.		#N/A	#N/A
#N/A	#N/A	c210029_g1_i1_2	4	5	4	76	107	86	0.73	0.98	0.73	0.626771	1.06464	0.886245	n.d.	n.d.	n.d.		#N/A	#N/A
#N/A	#N/A	c210029_g1_i2_3	6	6	5	162	175	120	0.51	0.51	0.41	0.437881	0.554047	0.497754	n.d.	n.d.	n.d.		#N/A	#N/A
#N/A	#N/A	c711977_g1_i1_3	5	2	4	131	52	54	0.23	0.08	0.18	0.197476	0.0869093	0.218526	y	y	y		#N/A	#N/A
#N/A	#N/A	c757293_g1_i1_1	1	1	1	102	127	48	0.2	0.2	0.2	0.171718	0.217273	0.242807	n.d.	n.d.	y		#N/A	#N/A
#N/A	#N/A	c79843_g1_i1_1	2	2	1	59	53	19	0.49	0.49	0.22	0.420709	0.532319	0.267088	n.d.	n.d.	n.d.		#N/A	#N/A

## Sheet: Supernatant
				peptidea			scoreb			emPAIc			molar[%]d
Description	Accession	protein ID	1.1	1.2	1.3	1.1	1.2	1.3	1.1	1.2	1.3	1.1	1.2	1.3	dbCAN	TMHMM	SignalP	Organisms	E-value	%Seq_ID
beta-tubulin type 1 isoform 2, partial	gi|529159390|gb|AGS56586.1|	c70279_g1_i1_1	1	1	1	33	23	29	0.25	0.25	0.25	0.944109	0.857633	0.847458	n.d.	n.d.	n.d.	Reticulomyxa filosa	9e-54	69.64
cellulose 1,4-beta-cellobiosidase	gi|89949896|gb|ABD79911.1|	c190646_g3_i1_6	1	1	1	25	52	74	0.2	0.2	0.2	0.755287	0.686106	0.677966	n.d.	y	y	Saccharophagus degradans 2-40	2e-34	64.08
fimbrial protein	gi|653309720|ref|WP_027485892.1|	c195212_g1_i1_1	1	2	2	63	158	186	0.24	0.54	0.54	0.906344	1.85249	1.83051	n.d.	n.d.	y	Rhodanobacter sp. OR87	5e-42	65.81
fimbrial protein	gi|653309720|ref|WP_027485892.1|	c195212_g1_i2_1	2	2	3	69	188	207	0.53	0.53	0.89	2.00151	1.81818	3.01695	n.d.	n.d.	y	Rhodanobacter sp. OR87	2e-46	70.94
fimbrial protein	gi|653309720|ref|WP_027485892.1|	c195212_g2_i1_1	1	4	3	27	182	166	0.23	1.3	0.87	0.86858	4.45969	2.94915	n.d.	n.d.	y	Rhodanobacter sp. OR87	1e-59	77.78
fimbrial protein	gi|503213608|ref|WP_013448269.1|	c258910_g1_i1_1	1	1	1	28	52	22	0.31	0.31	0.31	1.17069	1.06346	1.05085	n.d.	n.d.	n.d.	Neisseria lactamica	3e-26	53.33
fimbrial protein	gi|760144181|ref|WP_043825365.1|	c425782_g1_i1_1	4	4	3	237	235	191	2.56	2.56	0.89	9.66767	8.78216	3.01695	n.d.	n.d.	y	Delftia sp. RIT313	2e-50	62.12
fimbrial protein	gi|902713470|ref|WP_049628899.1|	c536574_g1_i1_1	1	1	1	29	40	30	0.18	0.18	0.18	0.679758	0.617496	0.610169	n.d.	y	n.d.	Cellvibrio sp. pealriver	5e-58	64.2
fimbrial protein	gi|696403595|ref|WP_032975177.1|	c777920_g1_i1_1	2	1	2	150	82	148	0.69	0.3	0.69	2.60574	1.02916	2.33898	n.d.	n.d.	n.d.	Stenotrophomonas sp. RIT309	7e-23	52.38
flagellar biosynthesis protein FliC	gi|494915090|ref|WP_007641128.1|	c194100_g2_i2_1	1	4	4	25	62	54	0.05	0.22	0.22	0.188822	0.754717	0.745763	n.d.	n.d.	n.d.	Cellvibrio sp. BR	0	79.73
flagellar motor protein MotB	gi|494141955|ref|WP_007081705.1|	c205984_g1_i1_2	1	1	1	83	32	62	0.09	0.09	0.09	0.339879	0.308748	0.305085	n.d.	n.d.	y	Rhodanobacter fulvus	0	98.74
hypothetical protein	gi|835534512|ref|WP_047543675.1|	c129558_g2_i1_1	1	2	1	13	43	17	0.11	0.23	0.11	0.415408	0.789022	0.372881	n.d.	n.d.	n.d.	Microbacterium sp. CF335	4e-32	38.69
hypothetical protein	gi|902714527|ref|WP_049629956.1|	c149425_g2_i1_2	2	2	1	25	49	28	0.06	0.06	0.03	0.226586	0.205832	0.101695	n.d.	n.d.	y	Cellvibrio sp. pealriver	0	77.84
hypothetical protein	gi|503329565|ref|WP_013564226.1|	c155650_g1_i1_2	1	1	2	31	62	69	0.11	0.11	0.23	0.415408	0.377358	0.779661	n.d.	n.d.	n.d.	Isosphaera pallida	3e-72	45.36
hypothetical protein	gi|754851353|ref|WP_042212079.1|	c179660_g2_i1_1	3	1	3	56	21	67	0.72	0.2	0.72	2.71903	0.686106	2.44068	n.d.	y	n.d.	Lysinimicrobium mangrovi	1e-40	52.35
hypothetical protein	gi|653077963|ref|WP_027328555.1|	c186013_g1_i1_1	2	2	1	53	66	29	0.09	0.09	0.05	0.339879	0.308748	0.169492	y	n.d.	y	Marinimicrobium agarilyticum	0	76.86
hypothetical protein	gi|852258819|ref|WP_048324076.1|	c200502_g1_i1_1	2	2	2	78	50	160	0.33	0.33	0.33	1.24622	1.13208	1.11864	n.d.	n.d.	y	Crocosphaera watsonii	3e-41	51.32
hypothetical protein	gi|498271973|ref|WP_010586129.1|	c205007_g2_i1_1	1	1	1	23	41	28	0.08	0.08	0.08	0.302115	0.274443	0.271186	n.d.	y	n.d.	Schlesneria paludicola	5e-67	41.13
hypothetical protein	gi|652119519|ref|WP_026704644.1|	c206227_g5_i1_1	1	3	3	59	119	156	0.02	0.06	0.06	0.0755287	0.205832	0.20339	n.d.	y	y	Flavobacterium soli	1e-131	43.76
hypothetical protein	gi|916569241|ref|WP_051176332.1|	c207518_g1_i1_10	1	1	1	15	21	34	0.06	0.06	0.06	0.226586	0.205832	0.20339	n.d.	n.d.	y	Luteimonas mephitis	9e-117	69.03
hypothetical protein	gi|740165624|ref|WP_038008935.1|	c209749_g2_i2_1	2	1	1	108	98	81	0.06	0.03	0.03	0.226586	0.102916	0.101695	n.d.	y	y	Terrimonas ferruginea	2e-115	39.16
hypothetical protein	gi|640338112|ref|WP_024868643.1|	c346121_g1_i1_3	4	3	3	188	235	222	0.24	0.18	0.18	0.906344	0.617496	0.610169	n.d.	y	y	Pseudoxanthomonas suwonensis	9e-21	30.34
hypothetical protein	gi|748653762|ref|WP_039911938.1|	c369055_g1_i1_1	5	3	6	163	158	112	0.66	0.5	0.84	2.49245	1.71527	2.84746	n.d.	n.d.	y	Cellvibrio mixtus	3e-44	37.19
hypothetical protein	gi|495445155|ref|WP_008169849.1|	c748378_g1_i1_1	4	3	4	203	94	304	1.49	0.98	1.49	5.62689	3.36192	5.05085	n.d.	n.d.	n.d.	Marinobacter manganoxydans	5e-39	54.62
hypothetical protein	gi|494036746|ref|WP_006978872.1|	c76981_g1_i1_3	1	1	1	40	14	14	0.13	0.13	0.13	0.490937	0.445969	0.440678	n.d.	n.d.	y	Chthoniobacter flavus	5e-34	37.44
hypothetical protein AM493_02270	gi|924611561|gb|KOS04994.1|	c727989_g1_i1_1	1	1	1	20	30	32	0.1	0.1	0.1	0.377644	0.343053	0.338983	n.d.	n.d.	y	Flavobacterium akiainvivens	6e-79	49.49
hypothetical protein AM493_02275	gi|924611562|gb|KOS04995.1|	c717588_g1_i1_1	1	1	1	37	54	58	0.09	0.09	0.09	0.339879	0.308748	0.305085	n.d.	n.d.	y	Flavobacterium akiainvivens	1e-76	45.85
hypothetical protein AM493_13520	gi|924613503|gb|KOS06936.1|	c52980_g2_i1_1	2	2	2	109	130	86	0.42	0.42	0.42	1.5861	1.44082	1.42373	n.d.	n.d.	n.d.	Flavobacterium akiainvivens	5e-43	53.25
hypothetical protein AM493_13520	gi|924613503|gb|KOS06936.1|	c545803_g1_i1_1	1	1	1	18	47	30	0.13	0.13	0.13	0.490937	0.445969	0.440678	n.d.	n.d.	n.d.	Flavobacterium akiainvivens	3e-48	48.5
hypothetical protein Mfla_1350	gi|91709690|gb|ABE49618.1|	c30831_g1_i1_1	2	2	2	52	52	81	0.28	0.28	0.28	1.0574	0.960549	0.949153	n.d.	n.d.	y	Methylobacillus flagellatus KT	2e-80	62.78
hypothetical protein, partial	gi|918739326|ref|WP_052592743.1|	c154646_g1_i1_2	3	3	2	45	57	47	0.08	0.08	0.05	0.302115	0.274443	0.169492	n.d.	n.d.	n.d.	Aureispira sp. CCB-QB1	2e-44	29.38
internalin, putative	gi|891161041|gb|AKQ65726.1|	c209115_g1_i1_1	4	3	3	123	93	110	0.12	0.09	0.09	0.453172	0.308748	0.305085	n.d.	n.d.	y	Myxococcus sp. (contaminant ex DSM 436)	2e-53	35.1
IPT/TIG domain protein	gi|829100445|ref|XP_001007393.2|	c201069_g1_i1_3	1	2	2	42	96	70	0.1	0.2	0.2	0.377644	0.686106	0.677966	n.d.	n.d.	n.d.	Tetrahymena thermophila SB210	3e-72	45.64
IPT/TIG domain protein	gi|829100494|ref|XP_001007450.2|	c210088_g1_i1_3	2	2	2	44	95	45	0.15	0.15	0.15	0.566465	0.51458	0.508475	n.d.	y	n.d.	Tetrahymena thermophila SB210	1e-37	29.92
lysophospholipase	gi|504362727|ref|WP_014549829.1|	c541813_g1_i1_1	4	4	5	177	247	450	0.31	0.31	0.4	1.17069	1.06346	1.35593	n.d.	n.d.	n.d.	Francisella tularensis	1e-38	31.59
membrane protein	gi|652753724|ref|WP_027072737.1|	c183818_g2_i1_4	1	1	3	37	39	77	0.08	0.08	0.27	0.302115	0.274443	0.915254	n.d.	n.d.	y	Luteimonas sp. J29	0	87.99
membrane protein	gi|655327952|ref|WP_028736189.1|	c24258_g1_i1_1	1	1	1	80	120	89	0.12	0.12	0.12	0.453172	0.411664	0.40678	n.d.	n.d.	n.d.	Rhizobium selenitireducens	2e-87	55.77
MULTISPECIES: flagellin	gi|489578526|ref|WP_003482972.1|	c198215_g1_i1_1	1	2	2	39	48	45	0.08	0.16	0.16	0.302115	0.548885	0.542373	n.d.	n.d.	n.d.	Xanthomonas	0	75.25
MULTISPECIES: hypothetical protein	gi|489076019|ref|WP_002985967.1|	c83736_g1_i1_1	1	1	1	20	15	17	0.22	0.22	0.22	0.830816	0.754717	0.745763	n.d.	n.d.	n.d.	Myroides	3e-55	59.31
MULTISPECIES: porin	gi|497205742|ref|WP_009520004.1|	c228567_g1_i1_2	6	3	5	92	95	113	0.61	0.27	0.49	2.30363	0.926244	1.66102	n.d.	n.d.	y	Hydrogenophaga	2e-130	63.82
phage tail sheath protein FI	gi|505071824|ref|WP_015258926.1|	c347108_g1_i1_3	1	3	2	13	45	29	0.05	0.17	0.11	0.188822	0.58319	0.372881	n.d.	n.d.	n.d.	Thioalkalivibrio nitratireducens	1e-123	43.83
pilin	gi|916241457|ref|WP_050980441.1|	c200539_g4_i1_1	1	3	2	34	69	72	0.24	0.93	0.55	0.906344	3.19039	1.86441	n.d.	n.d.	y	Neisseria cinerea	4e-40	56.59
prepilin-type N-terminal cleavage/methylation domain-containing protein	gi|505060730|ref|WP_015247832.1|	c199726_g6_i1_1	1	1	1	33	35	26	0.08	0.08	0.08	0.302115	0.274443	0.271186	n.d.	y	n.d.	Singulisphaera acidiphila	2e-117	53.01
putative spore coat protein, late developmental	gi|918344865|dbj|GAP66686.1|	c195230_g5_i1_14	2	2	1	128	162	117	0.36	0.36	0.17	1.35952	1.23499	0.576271	n.d.	n.d.	y	Mizugakiibacter sediminis	1e-43	53.64
secretion protein	gi|856988814|ref|WP_048341432.1|	c165678_g2_i1_1	1	2	1	21	32	24	0.25	0.56	0.25	0.944109	1.9211	0.847458	n.d.	n.d.	y	Cellulomonas sp. A375-1	8e-33	58.04
secretion protein	gi|503649760|ref|WP_013883836.1|	c209710_g10_i1_2	1	2	1	15	29	24	0.16	0.35	0.16	0.60423	1.20069	0.542373	n.d.	y	n.d.		3e-49	66.23
T9SS C-terminal target domain-containing protein	gi|503450628|ref|WP_013685289.1|	c203304_g1_i1_1	1	1	1	46	19	40	0.03	0.03	0.03	0.113293	0.102916	0.101695	n.d.	n.d.	y	Fluviicola taffensis	0	51.93
T9SS C-terminal target domain-containing protein	gi|653127513|ref|WP_027376910.1|	c205510_g2_i1_1	1	1	1	14	22	14	0.21	0.21	0.21	0.793051	0.720412	0.711864	y	n.d.	y	Chryseobacterium palustre	7e-41	55.17
T9SS C-terminal target domain-containing protein	gi|653127513|ref|WP_027376910.1|	c205510_g9_i1_1	1	1	1	20	48	61	0.16	0.16	0.16	0.60423	0.548885	0.542373	n.d.	n.d.	n.d.	Chryseobacterium palustre	1e-63	56.59
T9SS C-terminal target domain-containing protein	gi|503983406|ref|WP_014217400.1|	c208303_g1_i1_1	4	2	2	146	134	72	0.13	0.06	0.06	0.490937	0.205832	0.20339	n.d.	n.d.	y	Niastella koreensis	2e-70	35.2
T9SS C-terminal target domain-containing protein	gi|503986131|ref|WP_014220125.1|	c210257_g2_i2_1	3	3	2	32	45	34	0.04	0.04	0.02	0.151057	0.137221	0.0677966	n.d.	y	n.d.	Niastella koreensis	1e-115	43.63
T9SS C-terminal target domain-containing protein	gi|518819749|ref|WP_019975703.1|	c228720_g1_i1_1	2	2	2	34	36	34	0.18	0.18	0.18	0.679758	0.617496	0.610169	n.d.	y	y	Empedobacter brevis	4e-62	42.14
T9SS C-terminal target domain-containing protein	gi|653183604|ref|WP_027420078.1|	c348137_g1_i1_1	2	2	1	81	102	40	0.1	0.1	0.05	0.377644	0.343053	0.169492	n.d.	n.d.	y	Crocinitomix catalasitica	9e-50	31.25
T9SS C-terminal target domain-containing protein	gi|506287230|ref|WP_015807005.1|	c36213_g2_i1_1	1	1	1	44	34	38	0.08	0.08	0.08	0.302115	0.274443	0.271186	n.d.	n.d.	y	Flavobacteriaceae bacterium 3519-10	1e-40	39.74
T9SS C-terminal target domain-containing protein	gi|737686503|ref|WP_035655551.1|	c712034_g1_i1_1	3	3	1	58	93	33	0.16	0.16	0.05	0.60423	0.548885	0.169492	n.d.	n.d.	y	Flavobacterium filum	2e-91	36.27
TonB-denpendent receptor	gi|494918996|ref|WP_007645033.1|	c201040_g1_i1_5	1	2	1	20	24	27	0.02	0.05	0.02	0.0755287	0.171527	0.0677966	n.d.	n.d.	y	Cellvibrio sp. BR	0	90.81
TonB-dependent receptor	gi|639057963|ref|WP_024461649.1|	c186143_g2_i1_2	2	4	3	17	89	40	0.06	0.11	0.09	0.226586	0.377358	0.305085	n.d.	n.d.	y	Marinimicrobium sp. LS-A18	0	74.41
TonB-dependent receptor	gi|748659856|ref|WP_039917991.1|	c75032_g1_i1_1	4	4	6	79	139	60	0.12	0.12	0.18	0.453172	0.411664	0.610169	n.d.	n.d.	y	Cellvibrio mixtus	0	80.2
virion associated protein	gi|559199062|gb|AHB12251.1|	c154043_g2_i1_15	1	2	4	205	71	193	0.11	0.23	0.52	0.415408	0.789022	1.76271	n.d.	n.d.	n.d.	Xylella phage Salvo	3e-156	81.23
YD repeat protein	gi|504729979|ref|WP_014917081.1|	c222485_g1_i1_1	6	7	7	167	197	152	1.1	1.69	1.38	4.15408	5.7976	4.67797	n.d.	n.d.	n.d.	Pectobacterium carotovorum	4e-41	68.52
#N/A	#N/A	c152509_g2_i1_2	1	1	1	22	17	14	0.26	0.26	0.26	0.981873	0.891938	0.881356	n.d.	n.d.	n.d.		#N/A	#N/A
#N/A	#N/A	c179575_g1_i2_1	1	3	3	14	72	108	0.07	0.23	0.23	0.26435	0.789022	0.779661	n.d.	y	y		#N/A	#N/A
#N/A	#N/A	c196147_g1_i1_15	4	1	9	62	23	617	0.12	0.03	0.28	0.453172	0.102916	0.949153	n.d.	n.d.	y		#N/A	#N/A
#N/A	#N/A	c198078_g1_i1_1	1	3	1	16	39	33	0.08	0.24	0.08	0.302115	0.823328	0.271186	n.d.	y	y		#N/A	#N/A
#N/A	#N/A	c200685_g1_i1_2	2	3	4	35	25	98	0.1	0.15	0.2	0.377644	0.51458	0.677966	n.d.	n.d.	y		#N/A	#N/A
#N/A	#N/A	c207212_g1_i1_1	1	2	2	28	110	140	0.15	0.33	0.33	0.566465	1.13208	1.11864	n.d.	y	n.d.		#N/A	#N/A
#N/A	#N/A	c209415_g4_i4_2	1	1	1	20	27	16	0.32	0.32	0.32	1.20846	1.09777	1.08475	n.d.	y	y		#N/A	#N/A
#N/A	#N/A	c211069_g1_i1_2	1	1	1	17	62	13	0.05	0.05	0.05	0.188822	0.171527	0.169492	n.d.	n.d.	n.d.		#N/A	#N/A
#N/A	#N/A	c4848_g1_i1_1	2	3	2	37	80	64	0.37	0.61	0.37	1.39728	2.09262	1.25424	n.d.	n.d.	y		#N/A	#N/A
#N/A	#N/A	c48997_g1_i1_1	2	1	2	38	21	49	0.53	0.24	0.53	2.00151	0.823328	1.79661	n.d.	y	n.d.		#N/A	#N/A
#N/A	#N/A	c712921_g1_i1_2	1	5	3	61	175	109	0.06	0.33	0.19	0.226586	1.13208	0.644068	n.d.	n.d.	n.d.		#N/A	#N/A
#N/A	#N/A	c73110_g2_i1_4	4	2	3	84	61	51	0.23	0.11	0.17	0.86858	0.377358	0.576271	n.d.	n.d.	y		#N/A	#N/A
#N/A	#N/A	c8324_g1_i1_1	1	1	1	14	15	29	0.16	0.16	0.16	0.60423	0.548885	0.542373	n.d.	n.d.	n.d.		#N/A	#N/A

## Sheet: Both
							biotin fraction												supernatant
				peptidea			scoreb			emPAIc			molar[%]d			peptidea			scoreb			emPAIc			molar[%]d
Description	Accession	Protein_ID	1.1	1.2	1.3	1.1	1.2	1.3	1.1	1.2	1.3	1.1	1.2	1.3	1.1	1.2	1.3	1.1	1.2	1.3	1.1	1.2	1.3	1.1	1.2	1.3	dbCAN	TMHMM	SignalP	Organism	E-value	%Seq_ID
ABC transporter substrate-binding protein	gi|656164089|ref|WP_029146542.1|	c203619_g1_i1_1	2	4	2	179	161	103	0.16	0.36	0.16	0.137374	0.391092	0.194245	6	4	4	153	116	158	0.58	0.36	0.36	2.19033	1.23499	1.22034	n.d.	n.d.	n.d.	Microbacterium luticocti	2e-162	62.15
carbohydrate-binding protein	gi|494918691|ref|WP_007644728.1|	c194919_g2_i1_5	3	2	2	108	51	43	0.08	0.05	0.05	0.0686872	0.0543183	0.0607017	1	2	4	30	50	80	0.03	0.05	0.1	0.113293	0.171527	0.338983	y	y	y	Cellvibrio sp. BR	0	76.84
cartilage oligomeric matrix protein	gi|501463484|ref|WP_012486929.1|	c192276_g2_i1_2	1	1	1	23	27	25	0.24	0.24	0.24	0.206062	0.260728	0.291368	2	1	2	108	39	74	0.53	0.24	0.53	2.00151	0.823328	1.79661	n.d.	n.d.	n.d.	Cellvibrio japonicus	9e-37	72.31
cell envelope biogenesis protein OmpA	gi|494913304|ref|WP_007639342.1|	c188692_g1_i1_1	6	3	4	153	108	73	0.61	0.27	0.38	0.52374	0.293319	0.461333	2	2	1	22	46	25	0.17	0.17	0.08	0.641994	0.58319	0.271186	n.d.	n.d.	y	Cellvibrio sp. BR	2e-142	62.93
fimbrial protein	gi|496224876|ref|WP_008938911.1|	c188967_g1_i1_4	3	2	2	174	131	98	0.65	0.4	0.4	0.558084	0.434546	0.485614	3	3	3	227	418	390	0.65	0.65	0.65	2.45468	2.22985	2.20339	n.d.	y	n.d.	Marinobacter santoriniensis	2e-37	51.15
hypothetical protein	gi|916403409|ref|WP_051107169.1|	c183381_g1_i1_1	11	7	9	639	413	352	0.53	0.31	0.41	0.455053	0.336773	0.497754	7	5	6	221	181	182	0.31	0.21	0.26	1.17069	0.720412	0.881356	n.d.	n.d.	y	Niabella aurantiaca	9e-175	50
hypothetical protein	gi|918351438|ref|WP_052405597.1|	c198078_g2_i1_1	1	2	1	31	84	42	0.06	0.12	0.06	0.0515154	0.130364	0.0728421	4	2	4	134	117	81	0.26	0.12	0.26	0.981873	0.411664	0.881356	n.d.	n.d.	n.d.	Lysinimicrobium mangrovi	1e-26	47.83
hypothetical protein	gi|507072877|ref|WP_016143651.1|	c238640_g1_i1_1	2	2	1	69	26	50	0.41	0.41	0.19	0.352022	0.44541	0.230667	5	5	6	604	797	713	1.38	1.38	1.82	5.21148	4.73413	6.16949	n.d.	y	n.d.	Acinetobacter pittii	1e-53	58.13
membrane protein	gi|655564005|ref|WP_028917792.1|	c207619_g3_i2_1	3	2	3	59	59	74	0.28	0.18	0.28	0.240405	0.195546	0.33993	2	2	2	74	55	32	0.18	0.18	0.18	0.679758	0.617496	0.610169	n.d.	n.d.	n.d.	Pseudoxanthomonas sp. J35	0	84.96
MULTISPECIES: hypothetical protein	gi|491370938|ref|WP_005228834.1|	c173840_g1_i3_1	3	2	1	127	175	19	0.32	0.2	0.1	0.274749	0.217273	0.121403	5	4	2	692	573	53	0.59	0.59	0.2	2.2281	2.02401	0.677966	n.d.	n.d.	y	Acinetobacter	1e-174	87.27
papain family cysteine protease	gi|118386388|ref|XP_001026313.1|	c197272_g1_i1_2	6	2	4	131	56	57	2.2	0.47	1.17	1.8889	0.510592	1.42042	2	1	2	45	14	33	0.47	0.21	0.47	1.77492	0.720412	1.59322	n.d.	n.d.	n.d.	Tetrahymena thermophila SB210	2e-42	54.41
PEP-CTERM domain protein	gi|902715004|ref|WP_049630433.1|	c730685_g1_i1_1	1	1	1	129	184	59	0.17	0.17	0.17	0.14596	0.184682	0.206386	1	1	1	90	112	141	0.17	0.17	0.17	0.641994	0.58319	0.576271	n.d.	y	y	Cellvibrio sp. pealriver	2e-34	53.89
pilin	gi|653252356|ref|WP_027457762.1|	c208265_g14_i1_36	1	1	1	32	87	87	0.21	0.21	0.21	0.180304	0.228137	0.254947	1	2	2	98	117	129	0.21	0.47	0.47	0.793051	1.61235	1.59322	n.d.	y	n.d.	Dechloromonas agitata	2e-43	55.56
porin	gi|737289310|ref|WP_035272460.1|	c155827_g1_i1_1	3	2	3	38	29	49	0.24	0.15	0.24	0.206062	0.162955	0.291368	3	2	3	51	23	35	0.24	0.15	0.24	0.906344	0.51458	0.813559	n.d.	n.d.	y	Alcaligenes faecalis	5e-178	66.03
TonB-dependent receptor	gi|659865478|ref|WP_029912775.1|	c3494_g1_i1_1	1	2	2	116	122	53	0.05	0.11	0.11	0.0429295	0.1195	0.133544	2	4	4	62	73	57	0.11	0.23	0.23	0.415408	0.789022	0.779661	n.d.	n.d.	n.d.	Caulobacter sp. UNC358MFTsu5.1	0	55.68
#N/A	#N/A	c207212_g1_i2_3	3	2	2	35	51	54	0.79	0.47	0.47	0.678286	0.510592	0.570596	3	4	5	186	320	195	0.79	1.17	1.64	2.98338	4.01372	5.55932	n.d.	y	n.d.		#N/A	#N/A
#N/A	#N/A	c209415_g4_i5_1	1	1	1	56	63	64	0.32	0.32	0.32	0.274749	0.347637	0.388491	2	2	1	102	105	133	0.75	0.75	0.32	2.83233	2.5729	1.08475	n.d.	n.d.	y		#N/A	#N/A
