# Supplementary material for: Revealing the insoluble metasecretome of lignocellulose-degrading microbial communities
Source: Sci Rep. 2017 May 24;7:2356. doi: 10.1038/s41598-017-02506-5 (PMC5443780; doi:10.1038/s41598-017-02506-5)
Supplement: Supplementary file 2 — Supplementary Table S2 [file 41598_2017_2506_MOESM2_ESM.xls]

## Sheet: Legend
Supplementary Table 2. Overview of proteins detected in the metaexoproteome of the rice straw adapted composting community.
Table shows data retrived from MASCOT searches for each protein identified in the biotin-labelled and supernatant fractions, and both fractions
a - number of unique peptides with a significant score used in identification
b - Mascot protein score
c - exponentially modified protein abundance index - an estimate of protein content in the metasecretome
d - molar abundance
Each protein was searched against nr NCBI database using BLASTP. The table provides a description of the protein, NCBI accession number to the closest hit alongside the microbial origin, e-value and mean idenity score.
Prediction of carbohydrate active domains (dbCAN), transmemebrane helices (TMHMM) and N-terminal signal peptides (SignalP) is provided in the table: y = detected in the database, n.d. = not detected in the database

## Sheet: Biotin_fraction
				peptidea			scoreb			emPAIc			molar[%]d
Description	Accession	protein ID	1.1	1.2	1.3	1.1	1.2	1.3	1.1	1.2	1.3	1.1	1.2	1.3	dbCAN	TMHMM	SignalP	Organism	E-value	% Seq_ID
1,4-beta-xylanase	gi|916627636|ref|WP_051234727.1|	c308760_g2_i1_3	5	4	2	109	134	104	0.35	0.27	0.13	0.709651	0.27281	0.311452	y	n.d.	y	Marinimicrobium agarilyticum	48.03	1e-54
ABC transporter substrate-binding protein	gi|737115254|ref|WP_035102956.1|	c369378_g2_i1_2	1	4	1	18	45	30	0.07	0.3	0.07	0.14193	0.303122	0.167705	n.d.	n.d.	y	Devosia sp. LC5	90.52	0
acyl-CoA dehydrogenase	gi|504860232|ref|WP_015047334.1|	c369300_g2_i1_17	2	2	1	30	39	21	0.1	0.1	0.05	0.202758	0.101041	0.119789	n.d.	n.d.	n.d.	Simiduia agarivorans	66.44	0
autotransporter-associated beta strand repeat protein	gi|494039021|ref|WP_006981147.1|	c365501_g1_i1_21	2	2	9	27	38	106	0.02	0.02	0.09	0.0405515	0.0202081	0.215621	n.d.	n.d.	y	Chthoniobacter flavus	37.73	9e-132
bacterioferritin	gi|494917626|ref|WP_007643664.1|	c368699_g3_i1_6	2	1	1	87	33	26	0.39	0.18	0.18	0.790754	0.181873	0.431241	n.d.	n.d.	n.d.	Cellvibrio sp. BR	91.61	7e-98
carbamoyl-phosphate synthase large subunit glutamine-dependent	gi|504859447|ref|WP_015046549.1|	c319161_g1_i1_1	9	8	7	603	677	800	0.54	0.54	0.47	1.09489	0.54562	1.12602	n.d.	n.d.	y	Simiduia agarivorans	31.18	6e-53
carbohydrate-binding protein	gi|655256376|ref|WP_028666896.1|	c305500_g1_i1_2	1	2	1	21	34	22	0.05	0.11	0.05	0.101379	0.111145	0.119789	n.d.	n.d.	y	Runella zeae	67.45	0
carbohydrate-binding protein	gi|652578989|ref|WP_026969984.1|	c367320_g1_i1_8	7	7	4	171	173	74	0.39	0.39	0.21	0.790754	0.394059	0.503115	n.d.	n.d.	y	Algoriphagus terrigena	83.07	0
carbohydrate-binding protein	gi|737484350|ref|WP_035464112.1|	c368074_g2_i1_2	6	6	4	88	155	193	0.4	0.4	0.25	0.81103	0.404163	0.598946	n.d.	n.d.	y	Algoriphagus vanfongensis	81.2	0
catalase	gi|566136362|ref|WP_024006858.1|	c366623_g1_i1_5	1	6	1	32	65	17	0.05	0.34	0.05	0.101379	0.343538	0.119789	n.d.	n.d.	n.d.	Advenella kashmirensis	86.33	0
cell envelope biogenesis protein OmpA	gi|506294738|ref|WP_015814513.1|	c360064_g1_i1_3	2	9	2	54	206	56	0.05	0.25	0.05	0.101379	0.252602	0.119789	n.d.	y	y	Dyadobacter fermentans	63.16	0
cell envelope biogenesis protein OmpA	gi|652593086|ref|WP_026977749.1|	c368391_g1_i1_8	2	5	1	33	83	25	0.13	0.34	0.06	0.263585	0.343538	0.143747	n.d.	n.d.	y	Flavobacterium tegetincola	67.53	0
cell envelope biogenesis protein OmpA	gi|652560109|ref|WP_026953628.1|	c370059_g3_i1_2	2	5	2	25	95	45	0.05	0.13	0.05	0.101379	0.131353	0.119789	n.d.	y	y	Algoriphagus vanfongensis	78.44	0
cellobiohydrolase, putative, cel6A	gi|190688300|gb|ACE85978.1|	c366587_g1_i1_6	2	1	1	50	90	19	0.09	0.04	0.04	0.182482	0.0404163	0.0958313	y	n.d.	y	Cellvibrio japonicus Ueda107	66.34	0
copper-containing nitrite reductase	gi|674640916|emb|CEA00555.1|	c370123_g2_i1_10	3	5	3	53	104	42	0.29	0.52	0.29	0.587997	0.525412	0.694777	n.d.	n.d.	y	Pseudomonas sp. 12M76_air	70.81	2e-168
domain protein	gi|376317087|emb|CCG00461.1|	c71667_g1_i1_2	2	5	1	27	124	24	0.23	0.68	0.11	0.466342	0.687077	0.263536	n.d.	n.d.	y	uncultured Flavobacteriia bacterium	34.08	7e-30
elongation factor Tu	gi|545466127|ref|WP_021702710.1|	c368403_g1_i1_1	4	4	1	94	69	29	0.44	0.44	0.1	0.892133	0.444579	0.239578	n.d.	n.d.	n.d.	Pseudomonas alcaligenes	91.97	0
fimbrial protein	gi|652751652|ref|WP_027071379.1|	c1644430_g1_i1_1	5	8	4	110	219	111	0.76	1.77	0.57	1.54096	1.78842	1.3656	n.d.	n.d.	n.d.	Luteimonas sp. J29	72.18	3e-108
fimbrial protein	gi|639057195|ref|WP_024461347.1|	c370934_g1_i1_20	1	1	1	17	30	25	0.04	0.04	0.04	0.081103	0.0404163	0.0958313	n.d.	n.d.	y	Marinimicrobium sp. LS-A18	67.68	0
fimbrial protein	gi|499788430|ref|WP_011469164.1|	c371020_g3_i1_6	4	8	4	86	143	60	0.17	0.36	0.17	0.344688	0.363747	0.407283	n.d.	n.d.	y	Saccharophagus degradans	60.32	0
flagellar motor protein MotA	gi|763393628|ref|WP_044250695.1|	c46998_g2_i1_1	1	1	1	25	25	24	0.13	0.13	0.13	0.263585	0.131353	0.311452	n.d.	y	n.d.	Chondromyces apiculatus	75.96	9e-113
glutamine synthetase	gi|501465664|ref|WP_012489109.1|	c369844_g1_i1_14	3	3	1	25	99	43	0.19	0.19	0.06	0.385239	0.191977	0.143747	n.d.	n.d.	n.d.	Cellvibrio japonicus	90.95	0
glycosyl hydrolase family 5_53 domain-containing protein	gi|665990655|gb|AIF91548.1|	c367840_g1_i1_1	6	8	3	231	301	172	0.35	0.5	0.16	0.709651	0.505204	0.383325	y	n.d.	y	Alteromonadaceae bacterium Bs08	59.44	0
heme peroxidase	gi|655206828|ref|WP_028628290.1|	c255647_g2_i1_2	1	4	2	61	62	65	0.09	0.4	0.18	0.182482	0.404163	0.431241	n.d.	n.d.	n.d.	Pseudomonas resinovorans	77.54	1e-165
hypothetical protein	gi|497644898|ref|WP_009959082.1|	c115930_g1_i1_1	1	1	1	39	16	66	0.09	0.09	0.09	0.182482	0.0909366	0.215621	n.d.	n.d.	y	Verrucomicrobium spinosum	28.7	2e-24
hypothetical protein	gi|518504504|ref|WP_019674711.1|	c1181245_g1_i1_1	6	10	7	281	468	471	0.43	0.82	0.52	0.871857	0.828534	1.24581	n.d.	n.d.	y	Rheinheimera perlucida	67.84	0
hypothetical protein	gi|522023102|ref|WP_020534321.1|	c168084_g1_i1_2	1	1	1	26	25	18	0.07	0.07	0.07	0.14193	0.0707285	0.167705	y	n.d.	y	Lewinella cohaerens	32.78	2e-53
hypothetical protein	gi|517460041|ref|WP_018630794.1|	c258355_g1_i1_1	1	2	2	17	110	33	0.13	0.28	0.28	0.263585	0.282914	0.670819	n.d.	n.d.	y	Niabella aurantiaca	48.52	5e-57
hypothetical protein	gi|754357310|ref|WP_041858645.1|	c264211_g1_i1_2	2	4	5	150	244	383	0.11	0.23	0.3	0.223033	0.232394	0.718735	n.d.	n.d.	y	Candidatus Solibacter usitatus	43.42	6e-17
hypothetical protein	gi|490173827|ref|WP_004072463.1|	c302418_g1_i1_3	3	4	3	288	401	698	0.29	0.41	0.29	0.587997	0.414267	0.694777	n.d.	n.d.	n.d.	Desulfobacter postgatei	32.65	3e-17
hypothetical protein	gi|916715893|ref|WP_051322984.1|	c315457_g1_i1_2	3	2	1	37	32	20	0.16	0.1	0.05	0.324412	0.101041	0.119789	n.d.	n.d.	y	Luteimonas sp. J29	59.14	0
hypothetical protein	gi|551208859|ref|WP_022836908.1|	c316284_g1_i1_1	1	1	1	54	70	20	0.09	0.09	0.09	0.182482	0.0909366	0.215621	n.d.	n.d.	y	Salisaeta longa	48	8e-09
hypothetical protein	gi|763383976|ref|WP_044241139.1|	c316819_g2_i1_4	1	2	1	20	17	43	0.12	0.26	0.12	0.243309	0.262706	0.287494	n.d.	n.d.	y	Chondromyces apiculatus	42.92	4e-47
hypothetical protein	gi|503175371|ref|WP_013410032.1|	c318669_g1_i1_2	5	7	5	65	147	154	0.33	0.5	0.33	0.6691	0.505204	0.790609	n.d.	n.d.	y	Leadbetterella byssophila	76.41	0
hypothetical protein	gi|503175370|ref|WP_013410031.1|	c318669_g1_i1_3	1	3	1	19	33	22	0.1	0.32	0.1	0.202758	0.32333	0.239578	n.d.	n.d.	y	Leadbetterella byssophila	78.8	4e-160
hypothetical protein	gi|551198780|ref|WP_022826846.1|	c319124_g1_i1_2	6	3	3	216	121	42	0.36	0.17	0.17	0.729927	0.171769	0.407283	n.d.	n.d.	y	Flavobacterium antarcticum	57.81	0
hypothetical protein	gi|737642119|ref|WP_035612137.1|	c321031_g1_i2_1	5	8	7	42	286	165	0.13	0.21	0.18	0.263585	0.212186	0.431241	n.d.	n.d.	n.d.	Haloferula sp. BvORR071	37.37	1e-81
hypothetical protein	gi|891197399|ref|WP_048919230.1|	c328717_g1_i1_2	4	7	3	69	157	85	0.24	0.45	0.17	0.486618	0.454683	0.407283	n.d.	n.d.	y	Rufibacter sp. DG31D	53.41	4e-152
hypothetical protein	gi|647329124|ref|WP_025763872.1|	c329596_g1_i1_4	4	7	1	139	212	34	0.22	0.42	0.05	0.446067	0.424371	0.119789	n.d.	n.d.	y	Dyadobacter tibetensis	49.82	0
hypothetical protein	gi|647329126|ref|WP_025763873.1|	c329596_g1_i1_5	3	4	1	123	129	48	0.33	0.46	0.1	0.6691	0.464787	0.239578	n.d.	n.d.	y	Dyadobacter tibetensis	32.66	3e-38
hypothetical protein	gi|515555359|ref|WP_016988266.1|	c338915_g1_i1_3	3	8	1	82	192	16	0.14	0.42	0.04	0.283861	0.424371	0.0958313	n.d.	n.d.	y	Flavobacterium sp. ACAM 123	44.95	0
hypothetical protein	gi|918704750|ref|WP_052573773.1|	c340384_g1_i1_2	1	3	1	43	66	36	0.04	0.12	0.04	0.081103	0.121249	0.0958313	n.d.	n.d.	y	Haloferula sp. BvORR071	52.58	0
hypothetical protein	gi|737725015|ref|WP_035693848.1|	c340876_g1_i1_2	5	2	1	144	86	25	0.35	0.13	0.06	0.709651	0.131353	0.143747	n.d.	n.d.	y	Flavobacterium soli	62.1	0
hypothetical protein	gi|805450061|ref|WP_046103903.1|	c341321_g1_i1_1	1	2	2	55	150	147	0.21	0.47	0.47	0.425791	0.474891	1.12602	n.d.	n.d.	n.d.	Devosia chinhatensis	59.64	6e-42
hypothetical protein	gi|740687389|ref|WP_038472678.1|	c345350_g1_i1_1	2	5	4	54	121	59	0.06	0.16	0.13	0.121655	0.161665	0.311452	n.d.	n.d.	y	Fimbriimonas ginsengisoli	31.77	5e-142
hypothetical protein	gi|737635492|ref|WP_035605530.1|	c345873_g1_i1_1	2	2	1	34	32	16	0.07	0.07	0.03	0.14193	0.0707285	0.0718735	y	n.d.	y	Haloferula sp. BvORR071	45.74	1e-157
hypothetical protein	gi|763363048|ref|WP_044220569.1|	c346376_g2_i1_4	1	2	1	74	125	38	0.15	0.32	0.15	0.304136	0.32333	0.359368	n.d.	n.d.	y	Phaeodactylibacter xiamenensis	37.19	6e-21
hypothetical protein	gi|917273107|ref|WP_051879819.1|	c347015_g1_i1_2	5	11	8	94	778	562	0.31	0.92	0.54	0.628548	0.929575	1.29372	n.d.	n.d.	y	Epilithonimonas lactis	50.7	9e-169
hypothetical protein	gi|503532344|ref|WP_013766420.1|	c348337_g1_i1_2	1	6	4	25	129	69	0.02	0.13	0.08	0.0405515	0.131353	0.191663	n.d.	n.d.	y	Haliscomenobacter hydrossis	43.9	0
hypothetical protein	gi|653077963|ref|WP_027328555.1|	c353086_g1_i1_2	8	13	7	453	565	575	0.43	0.78	0.43	0.871857	0.788118	1.03019	y	n.d.	y	Marinimicrobium agarilyticum	73.4	0
hypothetical protein	gi|918945673|ref|WP_052641021.1|	c353759_g1_i1_1	1	1	1	25	44	30	0.02	0.02	0.02	0.0405515	0.0202081	0.0479157	n.d.	n.d.	n.d.	haloalkaliphilic bacterium ACht6-1	35.68	3e-79
hypothetical protein	gi|654829921|ref|WP_028282678.1|	c354111_g1_i1_2	1	1	1	20	57	38	0.08	0.08	0.08	0.162206	0.0808326	0.191663	n.d.	n.d.	y	Olleya marilimosa	39.16	2e-43
hypothetical protein	gi|917277754|ref|WP_051884466.1|	c355875_g1_i1_5	2	17	1	50	376	49	0.06	0.59	0.03	0.121655	0.59614	0.0718735	n.d.	n.d.	y	Lysobacter antibioticus	62.44	0
hypothetical protein	gi|737143910|ref|WP_035131101.1|	c355947_g1_i1_5	1	3	1	95	219	113	0.06	0.19	0.06	0.121655	0.191977	0.143747	n.d.	n.d.	y	Flavobacterium beibuense	42.56	6e-114
hypothetical protein	gi|521956648|ref|WP_020468253.1|	c357619_g3_i1_1	3	4	1	121	72	21	0.18	0.24	0.06	0.364964	0.242498	0.143747	n.d.	n.d.	y	Zavarzinella formosa	30.21	2e-24
hypothetical protein	gi|499553641|ref|WP_011234424.1|	c357976_g1_i1_1	3	12	4	30	240	55	0.1	0.51	0.13	0.202758	0.515308	0.311452	n.d.	n.d.	y	Idiomarina loihiensis	60.63	0
hypothetical protein	gi|868622558|ref|WP_048496073.1|	c358565_g1_i1_22	1	2	1	39	37	20	0.01	0.01	0.01	0.0202758	0.0101041	0.0239578	n.d.	n.d.	n.d.	Marinobacter subterrani	44.03	0
hypothetical protein	gi|671597404|ref|WP_031571665.1|	c360077_g1_i1_1	3	16	6	59	498	248	0.1	0.67	0.2	0.202758	0.676973	0.479157	n.d.	n.d.	n.d.	Rheinheimera texasensis	64.16	0
hypothetical protein	gi|652577651|ref|WP_026969214.1|	c360258_g1_i1_6	2	2	1	44	42	20	0.11	0.11	0.05	0.223033	0.111145	0.119789	n.d.	n.d.	n.d.	Algoriphagus terrigena	86.73	0
hypothetical protein	gi|652572556|ref|WP_026965883.1|	c360284_g1_i1_11	4	6	4	84	368	153	0.24	0.38	0.24	0.486618	0.383955	0.574988	n.d.	n.d.	n.d.	Algoriphagus terrigena	86.43	0
hypothetical protein	gi|902985721|ref|WP_049704273.1|	c361125_g4_i1_2	3	5	1	90	209	132	0.23	0.41	0.07	0.466342	0.414267	0.167705	n.d.	n.d.	y	Devosia sp. H5989	54.03	3e-148
hypothetical protein	gi|919114909|ref|WP_052670550.1|	c361307_g1_i1_2	3	4	1	68	76	26	0.12	0.16	0.04	0.243309	0.161665	0.0958313	n.d.	n.d.	y	Draconibacterium sp. JN14CK-3	48.61	0
hypothetical protein	gi|652242516|ref|WP_026706315.1|	c363234_g1_i1_3	8	10	6	403	1466	395	0.64	0.98	0.45	1.29765	0.990199	1.0781	n.d.	y	y	Flavobacterium soli	40.51	1e-49
hypothetical protein	gi|916678334|ref|WP_051285425.1|	c363234_g2_i1_2	2	3	1	44	96	23	0.15	0.24	0.07	0.304136	0.242498	0.167705	n.d.	n.d.	y	Aequorivita capsosiphonis	50.5	2e-18
hypothetical protein	gi|502980629|ref|WP_013215605.1|	c363364_g1_i1_1	1	1	1	39	30	89	0.22	0.22	0.22	0.446067	0.22229	0.527072	n.d.	n.d.	y	Hyphomicrobium denitrificans	77.86	3e-66
hypothetical protein	gi|919220568|ref|WP_052773020.1|	c363934_g2_i1_4	1	3	1	23	72	40	0.04	0.12	0.04	0.081103	0.121249	0.0958313	y	n.d.	y	Luteimonas sp. FCS-9	66.11	0
hypothetical protein	gi|640278914|ref|WP_024848593.1|	c364409_g1_i1_1	2	5	4	44	124	195	0.21	0.61	0.46	0.425791	0.616348	1.10206	n.d.	n.d.	n.d.	Aminobacter sp. J41	42.86	1e-58
hypothetical protein	gi|652573501|ref|WP_026966737.1|	c364878_g1_i1_10	1	3	2	40	85	147	0.05	0.17	0.11	0.101379	0.171769	0.263536	n.d.	n.d.	y	Algoriphagus terrigena	85.39	0
hypothetical protein	gi|763368687|ref|WP_044226142.1|	c365444_g1_i1_3	5	4	3	54	58	36	0.23	0.18	0.13	0.466342	0.181873	0.311452	n.d.	n.d.	y	Phaeodactylibacter xiamenensis	41.25	2e-151
hypothetical protein	gi|918271556|ref|WP_052385995.1|	c366349_g1_i2_3	1	3	1	31	53	26	0.06	0.2	0.06	0.121655	0.202081	0.143747	n.d.	y	y	Arenimonas malthae	47.49	1e-102
hypothetical protein	gi|918740879|ref|WP_052594295.1|	c366996_g1_i1_1	4	4	4	163	469	459	0.19	0.25	0.19	0.385239	0.252602	0.455199	n.d.	n.d.	y	Aureispira sp. CCB-QB1	27.67	2e-13
hypothetical protein	gi|916641112|ref|WP_051248203.1|	c367154_g5_i1_1	1	2	1	25	87	103	0.03	0.05	0.03	0.0608273	0.0505204	0.0718735	n.d.	n.d.	y	Nocardioides halotolerans	46.89	4e-168
hypothetical protein	gi|639055653|ref|WP_024460771.1|	c367632_g2_i1_4	3	2	1	59	41	17	0.3	0.19	0.09	0.608273	0.191977	0.215621	y	n.d.	y	Marinimicrobium sp. LS-A18	66.25	4e-120
hypothetical protein	gi|522019954|ref|WP_020531218.1|	c367995_g3_i1_1	2	4	2	35	75	31	0.26	0.58	0.26	0.52717	0.586036	0.622904	n.d.	n.d.	n.d.	Flexithrix dorotheae	56.78	9e-80
hypothetical protein	gi|503174149|ref|WP_013408810.1|	c368271_g2_i1_2	5	11	2	122	170	52	0.31	0.93	0.12	0.628548	0.939679	0.287494	n.d.	n.d.	y	Leadbetterella byssophila	78.28	0
hypothetical protein	gi|754845533|ref|WP_042206837.1|	c368408_g1_i1_1	7	17	5	217	493	103	0.06	0.15	0.04	0.121655	0.151561	0.0958313	n.d.	n.d.	n.d.	Paenibacillus durus	41.37	0
hypothetical protein	gi|652111425|ref|WP_026704577.1|	c369065_g2_i1_3	7	15	3	257	778	150	0.45	1.46	0.17	0.912409	1.47519	0.407283	n.d.	n.d.	y	Flavobacterium soli	70.04	0
hypothetical protein	gi|652616370|ref|WP_026993088.1|	c369657_g1_i1_3	3	3	3	98	149	67	0.39	0.39	0.39	0.790754	0.394059	0.934356	n.d.	n.d.	y	Flavobacterium subsaxonicum	29.68	4e-13
hypothetical protein	gi|522172490|ref|WP_020681039.1|	c369747_g1_i1_23	4	10	6	92	230	236	0.25	0.84	0.39	0.506894	0.848742	0.934356	n.d.	n.d.	n.d.	Marinobacterium rhizophilum	65.23	0
hypothetical protein	gi|652579272|ref|WP_026970133.1|	c370082_g1_i1_24	3	4	2	110	43	30	0.16	0.22	0.1	0.324412	0.22229	0.239578	n.d.	n.d.	n.d.	Algoriphagus terrigena	83.48	0
hypothetical protein	gi|519056226|ref|WP_020212101.1|	c370148_g1_i1_1	5	3	1	123	122	40	0.05	0.03	0.01	0.101379	0.0303122	0.0239578	n.d.	y	n.d.	Flavobacterium rivuli	36.16	2e-131
hypothetical protein	gi|652754493|ref|WP_027073207.1|	c370194_g2_i1_12	1	1	1	48	52	79	0.04	0.04	0.04	0.081103	0.0404163	0.0958313	n.d.	y	y	Luteimonas sp. J29	60	0
hypothetical protein	gi|737093226|ref|WP_035081549.1|	c370407_g1_i1_2	3	2	1	39	53	15	0.34	0.22	0.1	0.689376	0.22229	0.239578	n.d.	n.d.	n.d.	Devosia riboflavina	49.41	5e-85
hypothetical protein	gi|500172003|ref|WP_011846428.1|	c370584_g1_i1_1	1	1	1	28	24	32	0.05	0.05	0.05	0.101379	0.0505204	0.119789	n.d.	n.d.	y	Shewanella baltica	64.52	0
hypothetical protein	gi|639059315|ref|WP_024462158.1|	c370617_g1_i3_6	4	5	3	108	144	102	0.18	0.23	0.13	0.364964	0.232394	0.311452	n.d.	n.d.	n.d.	Marinimicrobium sp. LS-A18	48.57	7e-43
hypothetical protein	gi|919149297|ref|WP_052704929.1|	c370792_g1_i1_11	2	2	3	62	140	71	0.16	0.16	0.24	0.324412	0.161665	0.574988	n.d.	n.d.	y	Teredinibacter sp. 1162T.S.0a.05	43.75	1e-93
hypothetical protein	gi|919208299|ref|WP_052763800.1|	c370901_g1_i1_9	2	6	8	181	233	481	0.02	0.07	0.1	0.0405515	0.0707285	0.239578	n.d.	n.d.	n.d.	Microvirga sp. JC119	65.22	0
hypothetical protein	gi|916628189|ref|WP_051235280.1|	c370910_g4_i1_20	3	2	3	111	79	105	0.13	0.09	0.13	0.263585	0.0909366	0.311452	y	n.d.	y	Marinimicrobium agarilyticum	37.3	4e-111
hypothetical protein	gi|497200169|ref|WP_009514431.1|	c370992_g1_i1_5	2	7	3	89	312	105	0.18	0.8	0.29	0.364964	0.808326	0.694777	n.d.	n.d.	y	Opitutaceae bacterium TAV5	26.94	3e-15
hypothetical protein	gi|502477210|ref|WP_012800694.1|	c371041_g1_i1_1	2	4	3	35	293	193	0.37	0.88	0.6	0.750203	0.889158	1.43747	n.d.	n.d.	y	Kangiella koreensis	44.25	2e-36
hypothetical protein	gi|739099796|ref|WP_036970486.1|	c736499_g1_i1_1	1	10	4	31	448	117	0.03	0.37	0.12	0.0608273	0.373851	0.287494	n.d.	n.d.	y	Pseudoalteromonas lipolytica	55.43	0
hypothetical protein	gi|655911252|ref|WP_028981473.1|	c91846_g1_i1_1	3	4	3	105	167	252	0.33	0.46	0.33	0.6691	0.464787	0.790609	n.d.	n.d.	y	Sporocytophaga myxococcoides	41.09	8e-54
hypothetical protein	gi|652578475|ref|WP_026969730.1|	c92955_g1_i1_6	7	6	2	188	151	85	0.5	0.41	0.12	1.01379	0.414267	0.287494	n.d.	n.d.	y	Algoriphagus terrigena	86.34	0
hypothetical protein	gi|918744909|ref|WP_052598324.1|	c94629_g1_i1_1	2	3	1	44	60	26	0.02	0.03	0.01	0.0405515	0.0303122	0.0239578	n.d.	n.d.	n.d.	Aureispira sp. CCB-QB1	33.83	9e-36
hypothetical protein ABH20_00805, partial	gi|829623861|gb|KLR75267.1|	c368028_g2_i1_21	6	8	5	276	172	237	0.18	0.25	0.15	0.364964	0.252602	0.359368	n.d.	n.d.	y	Geobacillus sp. T6	41.07	2e-16
hypothetical protein AKJ09_03468	gi|913614272|gb|AKU96804.1|	c241035_g1_i1_3	1	2	1	37	84	23	0.12	0.25	0.12	0.243309	0.252602	0.287494	n.d.	n.d.	y	Labilithrix luteola	44.02	1e-39
hypothetical protein ALOHA_HF4000ANIW141I9ctg2g5	gi|167043108|gb|ABZ07818.1|	c339441_g1_i1_1	1	4	1	18	104	20	0.06	0.25	0.06	0.121655	0.252602	0.143747	n.d.	n.d.	n.d.	uncultured marine microorganism HF4000_ANIW141I9	29.76	2e-13
hypothetical protein AM493_18815	gi|924614448|gb|KOS07881.1|	c47103_g1_i1_2	11	16	5	610	1107	267	0.85	1.74	0.32	1.72344	1.75811	0.766651	n.d.	n.d.	y	Flavobacterium akiainvivens	47.89	8e-146
hypothetical protein NT2_11_00270	gi|540736732|dbj|GAD50719.1|	c357433_g1_i2_2	1	5	1	25	85	14	0.1	0.58	0.1	0.202758	0.586036	0.239578	n.d.	n.d.	n.d.	Novosphingobium tardaugens NBRC 16725	44.16	2e-72
hypothetical protein VR77_09890	gi|780798799|gb|KJS04847.1|	c319170_g1_i1_1	2	4	2	106	93	75	0.1	0.22	0.1	0.202758	0.22229	0.239578	n.d.	n.d.	y	Flavobacteriales bacterium BRH_c54	31.17	3e-38
hypothetical protein WM2015_494	gi|906395447|gb|AKS40876.1|	c360006_g1_i1_1	5	4	5	153	139	401	0.28	0.22	0.28	0.567721	0.22229	0.670819	n.d.	y	y	Wenzhouxiangella marina	33.55	9e-70
insecticidal toxin complex protein	gi|921085492|ref|WP_053082745.1|	c368408_g1_i1_2	13	24	8	155	583	128	0.16	0.31	0.09	0.324412	0.313226	0.215621	y	n.d.	n.d.	Bacillus cereus	41.21	0
Iron/zinc purple acid phosphatase-like protein	gi|387842201|emb|CCH55309.1|	c342043_g1_i1_2	4	3	4	92	46	111	0.22	0.16	0.22	0.446067	0.161665	0.527072	n.d.	n.d.	y	Fibrisoma limi BUZ 3	37.92	2e-87
keratin associated protein	gi|747219097|gb|KIG18622.1|	c316819_g2_i1_3	2	5	1	54	153	37	0.13	0.37	0.06	0.263585	0.373851	0.143747	n.d.	n.d.	y	Enhygromyxa salina	38.3	4e-75
LemA family protein	gi|652357429|ref|WP_026753571.1|	c367908_g1_i1_3	1	4	2	22	107	18	0.14	0.69	0.3	0.283861	0.697181	0.718735	n.d.	y	n.d.	Sediminibacter sp. Hel_I_10	75.76	3e-105
membrane protein	gi|655383850|ref|WP_028788348.1|	c297198_g2_i1_1	2	5	3	43	71	132	0.1	0.27	0.15	0.202758	0.27281	0.359368	n.d.	n.d.	y	Terrimonas ferruginea	48.44	2e-166
membrane protein	gi|653126201|ref|WP_027375613.1|	c362794_g2_i1_2	3	6	5	104	243	338	0.18	0.38	0.38	0.364964	0.383955	0.910398	n.d.	n.d.	y	Chryseobacterium sp. UNC8MFCol	59.1	0
membrane protein	gi|652573739|ref|WP_026966870.1|	c370600_g1_i2_10	2	2	2	86	26	14	0.13	0.13	0.13	0.263585	0.131353	0.311452	n.d.	n.d.	y	Algoriphagus terrigena	89.11	0
membrane protein	gi|817722440|ref|WP_046675750.1|	c734114_g1_i1_2	1	5	2	26	87	40	0.06	0.33	0.12	0.121655	0.333434	0.287494	n.d.	n.d.	y	Sphingobacterium sp. Ag1	69.25	0
methanol dehydrogenase	gi|563762412|ref|WP_023788222.1|	c370954_g1_i1_2	4	12	1	60	264	34	0.19	0.68	0.04	0.385239	0.687077	0.0958313	n.d.	n.d.	y	Hyphomicrobium nitrativorans	96.49	0
MSHA biogenesis protein MshL	gi|916627723|ref|WP_051234814.1|	c370742_g1_i1_25	2	1	1	63	51	24	0.11	0.05	0.05	0.223033	0.0505204	0.119789	n.d.	n.d.	y	Marinimicrobium agarilyticum	55.4	0
MULTISPECIES: hypothetical protein	gi|489080917|ref|WP_002990851.1|	c363234_g2_i1_1	3	4	1	329	726	137	0.22	0.39	0.07	0.446067	0.394059	0.167705	n.d.	n.d.	y	Myroides	30.49	1e-36
MULTISPECIES: porin	gi|497205742|ref|WP_009520004.1|	c365208_g4_i1_1	3	5	1	51	108	25	0.29	0.53	0.09	0.587997	0.535516	0.215621	n.d.	y	y	Hydrogenophaga	59.71	7e-116
outer membrane protein Omp121	gi|524776461|emb|CDE81774.1|	c290244_g1_i1_1	2	5	2	75	91	94	0.05	0.14	0.05	0.101379	0.141457	0.119789	n.d.	n.d.	y	Bacteroides thetaiotaomicron CAG:40	41.62	0
PEP-CTERM domain protein	gi|494654806|ref|WP_007412750.1|	c72005_g1_i1_3	1	1	1	15	14	26	0.15	0.15	0.15	0.304136	0.151561	0.359368	n.d.	n.d.	y	Pedosphaera parvula	45.74	1e-40
peptide ABC transporter	gi|825371151|ref|WP_047144609.1|	c359170_g1_i1_1	5	7	4	93	283	79	0.26	0.39	0.21	0.52717	0.394059	0.503115	n.d.	n.d.	n.d.	Mesorhizobium sp. LC103	77.21	0
peptide ABC transporter	gi|495555496|ref|WP_008280075.1|	c368752_g2_i1_1	2	3	1	38	90	77	0.1	0.16	0.05	0.202758	0.161665	0.119789	n.d.	n.d.	y	Roseovarius sp. TM1035	77.82	0
peptide ABC transporter	gi|738649696|ref|WP_036558539.1|	c370022_g2_i2_1	1	3	2	70	152	68	0.07	0.22	0.14	0.14193	0.22229	0.33541	n.d.	y	y	Oceanicola sp. MCTG156(1a)	59.66	5e-177
peptide ABC transporter substrate-binding protein	gi|805451720|ref|WP_046105537.1|	c363096_g3_i1_1	1	1	1	13	69	64	0.17	0.17	0.17	0.344688	0.171769	0.407283	n.d.	y	y	Devosia chinhatensis	81.61	2e-93
peptidoglycan-binding protein	gi|652751713|ref|WP_027071440.1|	c367322_g3_i1_10	2	5	1	31	104	22	0.2	0.57	0.2	0.405515	0.575932	0.479157	n.d.	n.d.	y	Luteimonas sp. J29	89.38	1e-168
peptidoglycan-binding protein LysM	gi|652751809|ref|WP_027071529.1|	c370601_g3_i1_7	5	5	2	78	74	38	0.4	0.4	0.15	0.81103	0.404163	0.359368	y	n.d.	y	Luteimonas sp. J29	84.79	0
periplasmic binding protein/LacI transcriptional regulator	gi|375056974|gb|EHS53170.1|	c364666_g2_i1_1	1	2	1	21	35	25	0.2	0.44	0.2	0.405515	0.444579	0.479157	n.d.	n.d.	y	Rhizobium sp. PDO1-076	76.6	2e-68
phage tail sheath protein FI	gi|505071824|ref|WP_015258926.1|	c338700_g1_i1_4	5	10	3	152	202	59	0.21	0.45	0.12	0.425791	0.454683	0.287494	n.d.	n.d.	n.d.	Thioalkalivibrio nitratireducens	52.81	0
phosphatidylethanolamine-binding protein	gi|652752532|ref|WP_027071985.1|	c284068_g1_i1_7	2	3	2	65	74	50	0.31	0.5	0.31	0.628548	0.505204	0.742693	n.d.	n.d.	n.d.	Luteimonas sp. J29	84.8	3e-120
PKD domain-containing protein	gi|503451591|ref|WP_013686252.1|	c244148_g1_i1_3	1	2	3	31	111	102	0.06	0.12	0.18	0.121655	0.121249	0.431241	n.d.	n.d.	y	Fluviicola taffensis	47.3	2e-54
PREDICTED: multiple epidermal growth factor-like domains protein 6	gi|919099292|ref|XP_013386149.1|	c268927_g1_i1_6	4	7	5	110	171	60	0.06	0.11	0.07	0.121655	0.111145	0.167705	n.d.	y	y	Lingula anatina	26.34	1e-75
PREDICTED: proprotein convertase subtilisin/kexin type 5-like	gi|919075978|ref|XP_013419066.1|	c306785_g2_i1_5	5	7	3	143	204	83	0.15	0.22	0.09	0.304136	0.22229	0.215621	n.d.	y	n.d.	Lingula anatina	27.13	2e-55
protein containing Por secretion system C-terminal sorting domain	gi|909537717|dbj|GAP45171.1|	c338644_g1_i1_2	2	5	1	84	126	44	0.07	0.18	0.03	0.14193	0.181873	0.0718735	n.d.	n.d.	y	Bacteroidales bacterium TBC1	27.74	1e-28
putative esterase	gi|502880369|ref|WP_013115345.1|	c370769_g1_i1_1	2	2	1	60	160	55	0.13	0.13	0.06	0.263585	0.131353	0.143747	y	n.d.	n.d.	Cellulomonas flavigena	88	0
putative retaining b-glycosidase	gi|89952660|gb|ABD82675.1|	c362238_g3_i1_2	4	3	2	92	87	44	0.21	0.15	0.15	0.425791	0.151561	0.359368	y	n.d.	y	Saccharophagus degradans 2-40	61.59	0
S-layer protein	gi|648456843|ref|WP_026148594.1|	c328052_g1_i1_2	4	4	3	104	75	60	0.18	0.18	0.13	0.364964	0.181873	0.311452	y	y	y	Leptolyngbya boryana	36.69	2e-14
starch-binding protein	gi|652575521|ref|WP_026967936.1|	c274041_g1_i1_2	2	3	2	41	37	38	0.1	0.16	0.1	0.202758	0.161665	0.239578	n.d.	n.d.	y	Algoriphagus terrigena	77.41	0
starch-binding protein	gi|503174378|ref|WP_013409039.1|	c93316_g1_i1_4	2	9	3	57	153	68	0.09	0.46	0.13	0.182482	0.464787	0.311452	n.d.	n.d.	y	Leadbetterella byssophila	86.22	0
SusC/RagA family TonB-linked outer membrane protein	gi|737084069|ref|WP_035072512.1|	c120865_g1_i1_1	9	12	4	164	231	65	0.28	0.38	0.11	0.567721	0.383955	0.263536	n.d.	n.d.	y	Anditalea andensis	73.73	0
SusC/RagA family TonB-linked outer membrane protein	gi|503175372|ref|WP_013410033.1|	c318669_g1_i1_1	14	18	12	285	384	445	0.43	0.58	0.36	0.871857	0.586036	0.862482	n.d.	y	y	Leadbetterella byssophila	83.55	0
SusC/RagA family TonB-linked outer membrane protein	gi|551198779|ref|WP_022826845.1|	c319124_g1_i1_1	17	19	5	584	438	194	0.58	0.67	0.14	1.17599	0.676973	0.33541	n.d.	n.d.	y	Flavobacterium antarcticum	65.34	0
SusC/RagA family TonB-linked outer membrane protein	gi|723444469|ref|WP_033566016.1|	c329596_g1_i1_3	14	18	8	204	315	134	0.45	0.61	0.24	0.912409	0.616348	0.574988	n.d.	n.d.	y	Sphingobacteriaceae bacterium DW12	53.62	0
SusC/RagA family TonB-linked outer membrane protein	gi|503174089|ref|WP_013408750.1|	c331183_g1_i1_1	2	4	3	56	69	33	0.05	0.11	0.08	0.101379	0.111145	0.191663	n.d.	n.d.	y	Leadbetterella byssophila	79.46	0
SusC/RagA family TonB-linked outer membrane protein	gi|518820024|ref|WP_019975978.1|	c337865_g1_i1_2	1	13	4	14	269	42	0.03	0.48	0.12	0.0608273	0.484995	0.287494	n.d.	n.d.	y	Empedobacter brevis	57.5	0
SusC/RagA family TonB-linked outer membrane protein	gi|817722893|ref|WP_046676203.1|	c356985_g1_i1_1	6	13	7	242	247	99	0.17	0.4	0.2	0.344688	0.404163	0.479157	n.d.	n.d.	y	Sphingobacterium sp. Ag1	56	0
SusC/RagA family TonB-linked outer membrane protein	gi|503173966|ref|WP_013408627.1|	c358469_g1_i1_1	5	8	3	123	124	25	0.14	0.24	0.08	0.283861	0.242498	0.191663	n.d.	n.d.	y	Leadbetterella byssophila	56.72	0
SusC/RagA family TonB-linked outer membrane protein	gi|522023058|ref|WP_020534277.1|	c361307_g1_i1_1	8	8	4	210	180	56	0.25	0.25	0.12	0.506894	0.252602	0.287494	n.d.	n.d.	y	Lewinella cohaerens	51.42	0
SusC/RagA family TonB-linked outer membrane protein	gi|503362975|ref|WP_013597636.1|	c362794_g1_i1_1	4	14	5	55	318	194	0.11	0.43	0.14	0.223033	0.434475	0.33541	n.d.	y	y	Weeksella virosa	64.23	0
SusC/RagA family TonB-linked outer membrane protein	gi|518819916|ref|WP_019975870.1|	c362794_g2_i1_1	6	19	21	76	349	978	0.17	0.63	0.76	0.344688	0.636557	1.8208	n.d.	n.d.	y	Empedobacter brevis	61.74	0
SusC/RagA family TonB-linked outer membrane protein	gi|652578987|ref|WP_026969983.1|	c367320_g1_i1_7	3	3	1	87	62	24	0.2	0.2	0.06	0.405515	0.202081	0.143747	n.d.	n.d.	n.d.	Algoriphagus terrigena	86.07	0
SusC/RagA family TonB-linked outer membrane protein	gi|652574764|ref|WP_026967484.1|	c367832_g1_i1_8	1	2	3	20	30	51	0.03	0.05	0.08	0.0608273	0.0505204	0.191663	n.d.	n.d.	n.d.	Algoriphagus terrigena	87.78	0
SusC/RagA family TonB-linked outer membrane protein	gi|652561325|ref|WP_026954837.1|	c368074_g2_i1_1	4	5	3	128	228	81	0.12	0.15	0.09	0.243309	0.151561	0.215621	n.d.	n.d.	y	Algoriphagus vanfongensis	84.48	0
SusC/RagA family TonB-linked outer membrane protein	gi|503174148|ref|WP_013408809.1|	c368271_g2_i1_1	18	24	11	417	508	192	0.61	0.88	0.34	1.23682	0.889158	0.814566	n.d.	n.d.	y	Leadbetterella byssophila	82.99	0
SusC/RagA family TonB-linked outer membrane protein	gi|652111413|ref|WP_026704576.1|	c369065_g2_i1_2	16	28	2	424	1106	50	0.56	1.36	0.06	1.13544	1.37415	0.143747	n.d.	n.d.	y	Flavobacterium soli	72.09	0
SusC/RagA family TonB-linked outer membrane protein	gi|652575031|ref|WP_026967657.1|	c369214_g1_i1_2	3	4	3	30	47	31	0.08	0.1	0.08	0.162206	0.101041	0.191663	n.d.	n.d.	y	Algoriphagus terrigena	87.59	0
SusC/RagA family TonB-linked outer membrane protein	gi|518425926|ref|WP_019596133.1|	c369823_g1_i1_1	1	8	1	52	224	24	0.03	0.28	0.03	0.0608273	0.282914	0.0718735	n.d.	n.d.	y	Rhodonellum psychrophilum	58.94	0
SusC/RagA family TonB-linked outer membrane protein	gi|652557165|ref|WP_026950708.1|	c369823_g2_i1_7	5	9	2	105	212	50	0.15	0.28	0.06	0.304136	0.282914	0.143747	n.d.	n.d.	y	Algoriphagus mannitolivorans	84.86	0
SusC/RagA family TonB-linked outer membrane protein	gi|652579274|ref|WP_026970134.1|	c370082_g1_i1_23	12	17	7	225	262	84	0.34	0.52	0.19	0.689376	0.525412	0.455199	n.d.	n.d.	y	Algoriphagus terrigena	87.95	0
SusC/RagA family TonB-linked outer membrane protein	gi|519059300|ref|WP_020215175.1|	c47103_g1_i1_1	24	34	12	1401	2780	577	0.89	1.66	0.41	1.80454	1.67728	0.982271	n.d.	y	y	Flavobacterium rivuli	56.43	0
SusC/RagA family TonB-linked outer membrane protein	gi|786219004|ref|WP_045753095.1|	c754243_g1_i1_1	1	2	2	17	32	26	0.12	0.25	0.25	0.243309	0.252602	0.598946	n.d.	n.d.	n.d.	Sphingobacterium sp. PM2-P1-29	76.35	3e-121
SusC/RagA family TonB-linked outer membrane protein	gi|652578474|ref|WP_026969729.1|	c92955_g1_i1_5	3	12	2	70	169	137	0.08	0.37	0.05	0.162206	0.373851	0.119789	n.d.	n.d.	y	Algoriphagus terrigena	89.66	0
SusC/RagA family TonB-linked outer membrane protein	gi|503174377|ref|WP_013409038.1|	c93316_g1_i1_3	7	12	9	158	347	212	0.21	0.38	0.28	0.425791	0.383955	0.670819	n.d.	y	y	Leadbetterella byssophila	82.6	0
T9SS C-terminal target domain-containing protein	gi|653129166|ref|WP_027378556.1|	c116606_g1_i1_1	4	3	3	93	91	77	0.2	0.15	0.15	0.405515	0.151561	0.359368	n.d.	y	y	Chryseobacterium daeguense	32.65	2e-80
T9SS C-terminal target domain-containing protein	gi|763377116|ref|WP_044234298.1|	c1182128_g1_i1_1	1	4	2	24	183	28	0.04	0.19	0.09	0.081103	0.191977	0.215621	n.d.	n.d.	y	Haliscomenobacter hydrossis	30.72	1e-26
T9SS C-terminal target domain-containing protein	gi|868630250|ref|WP_048498498.1|	c122038_g1_i1_1	4	4	4	180	301	210	0.09	0.09	0.09	0.182482	0.0909366	0.215621	n.d.	n.d.	y	Chryseobacterium koreense	44.02	5e-42
T9SS C-terminal target domain-containing protein	gi|503966806|ref|WP_014200800.1|	c157603_g1_i1_2	1	1	1	57	64	33	0.1	0.1	0.1	0.202758	0.101041	0.239578	n.d.	n.d.	y	Owenweeksia hongkongensis	25.68	2e-08
T9SS C-terminal target domain-containing protein	gi|651328036|ref|WP_026452321.1|	c270893_g1_i1_1	2	6	5	52	360	1380	0.06	0.25	0.21	0.121655	0.252602	0.503115	n.d.	y	y	Aequorivita capsosiphonis	56.28	7e-59
T9SS C-terminal target domain-containing protein	gi|737790783|ref|WP_035758377.1|	c321856_g1_i1_1	2	3	3	177	197	424	0.07	0.14	0.14	0.14193	0.141457	0.33541	n.d.	y	y	Flexibacter roseolus	36.42	3e-45
T9SS C-terminal target domain-containing protein	gi|522026378|ref|WP_020537587.1|	c346696_g2_i2_1	1	4	3	75	223	128	0.1	0.48	0.34	0.202758	0.484995	0.814566	n.d.	n.d.	y	Lewinella cohaerens	40	2e-07
T9SS C-terminal target domain-containing protein	gi|652502427|ref|WP_026896752.1|	c355198_g3_i1_1	1	1	1	45	37	77	0.04	0.04	0.04	0.081103	0.0404163	0.0958313	n.d.	n.d.	y	Pedobacter oryzae	28	2e-18
T9SS C-terminal target domain-containing protein	gi|551196545|ref|WP_022824620.1|	c361512_g3_i1_3	4	4	1	91	135	43	0.12	0.12	0.03	0.243309	0.121249	0.0718735	n.d.	y	y	Hymenobacter norwichensis	42.46	5e-18
T9SS C-terminal target domain-containing protein	gi|503450818|ref|WP_013685479.1|	c361899_g1_i1_2	1	1	1	39	18	14	0.02	0.02	0.02	0.0405515	0.0202081	0.0479157	n.d.	y	y	Fluviicola taffensis	53.38	0
T9SS C-terminal target domain-containing protein	gi|653183604|ref|WP_027420078.1|	c368094_g4_i1_2	1	5	3	61	85	41	0.05	0.25	0.14	0.101379	0.252602	0.33541	n.d.	n.d.	y	Crocinitomix catalasitica	25.82	1e-24
T9SS C-terminal target domain-containing protein	gi|654660346|ref|WP_028120924.1|	c368221_g1_i1_1	1	1	1	24	36	47	0.04	0.04	0.04	0.081103	0.0404163	0.0958313	n.d.	n.d.	n.d.	Epilithonimonas tenax	50.78	1e-39
T9SS C-terminal target domain-containing protein	gi|503451108|ref|WP_013685769.1|	c39159_g1_i1_1	1	1	1	38	32	34	0.06	0.06	0.06	0.121655	0.0606244	0.143747	n.d.	n.d.	y	Fluviicola taffensis	23.49	9e-08
TonB-dependent outer membrane receptor precursor	gi|422796525|gb|EKU25018.1|	c359294_g2_i1_3	2	14	6	31	369	123	0.05	0.43	0.17	0.101379	0.434475	0.407283	n.d.	y	y	Xanthomonas translucens pv. graminis ART-Xtg29	61.27	0
TonB-dependent receptor	gi|923029815|ref|WP_053423840.1|	c1174276_g1_i1_2	6	18	14	186	592	529	0.2	0.72	0.57	0.405515	0.727493	1.3656	n.d.	y	y	Rheinheimera sp. KL1	58.17	0
TonB-dependent receptor	gi|495882850|ref|WP_008607429.1|	c128571_g1_i1_1	3	19	6	69	653	273	0.1	0.88	0.22	0.202758	0.889158	0.527072	n.d.	n.d.	y	Alishewanella aestuarii	72.73	0
TonB-dependent receptor	gi|652750965|ref|WP_027070960.1|	c225937_g1_i1_1	1	4	1	15	177	14	0.18	0.91	0.18	0.364964	0.919471	0.431241	n.d.	n.d.	n.d.	Luteimonas sp. J29	84.94	8e-89
TonB-dependent receptor	gi|653736440|ref|WP_027669857.1|	c337970_g2_i1_2	2	15	2	39	353	41	0.06	0.57	0.06	0.121655	0.575932	0.143747	n.d.	y	y	Rheinheimera baltica	88.44	0
TonB-dependent receptor	gi|652051340|ref|WP_026703906.1|	c340876_g1_i1_1	5	4	1	141	93	21	0.28	0.22	0.05	0.567721	0.22229	0.119789	n.d.	n.d.	n.d.	Flavobacterium soli	82.71	0
TonB-dependent receptor	gi|917273108|ref|WP_051879820.1|	c347015_g1_i1_1	7	19	13	216	782	1255	0.21	0.71	0.5	0.425791	0.717389	1.19789	n.d.	y	y	Epilithonimonas lactis	69.16	0
TonB-dependent receptor	gi|503840569|ref|WP_014074563.1|	c355329_g1_i2_1	2	6	2	48	194	36	0.23	0.85	0.23	0.466342	0.858846	0.55103	n.d.	n.d.	y	Sphingobium sp. SYK-6	80.36	2e-147
TonB-dependent receptor	gi|652753836|ref|WP_027072800.1|	c361485_g1_i1_3	3	11	1	55	283	13	0.09	0.36	0.03	0.182482	0.363747	0.0718735	n.d.	y	y	Luteimonas sp. J29	51.1	0
TonB-dependent receptor	gi|652753677|ref|WP_027072707.1|	c362457_g1_i1_2	4	16	2	168	434	43	0.12	0.62	0.06	0.243309	0.626452	0.143747	n.d.	n.d.	y	Luteimonas sp. J29	81.91	0
TonB-dependent receptor	gi|916707991|ref|WP_051315082.1|	c364878_g1_i1_9	7	6	4	71	91	53	0.2	0.17	0.11	0.405515	0.171769	0.263536	n.d.	n.d.	y	Algoriphagus terrigena	88	0
TonB-dependent receptor	gi|916857322|ref|WP_051464378.1|	c369255_g4_i1_4	3	13	3	45	309	69	0.19	1.09	0.19	0.385239	1.10134	0.455199	n.d.	n.d.	y	Pseudoxanthomonas suwonensis	84.93	0
TonB-dependent receptor	gi|169813511|gb|ACA88095.1|	c370788_g1_i1_14	2	12	4	32	372	82	0.06	0.44	0.12	0.121655	0.444579	0.287494	n.d.	n.d.	y	Shewanella woodyi ATCC 51908	42.5	0
TonB-dependent receptor	gi|738967057|ref|WP_036850880.1|	c4220_g1_i1_1	1	4	2	23	84	93	0.04	0.18	0.09	0.081103	0.181873	0.215621	n.d.	y	y	Porphyromonas cangingivalis	65.38	0
TraT complement resistance	gi|494908692|ref|WP_007634733.1|	c367950_g2_i1_6	1	3	4	32	41	46	0.12	0.39	0.55	0.243309	0.394059	1.31768	n.d.	n.d.	y	Paraglaciecola psychrophila	54.29	4e-87
twitching motility protein	gi|835566229|ref|WP_047561848.1|	c1908730_g1_i1_1	1	1	1	13	31	21	0.27	0.27	0.27	0.547445	0.27281	0.646862	n.d.	n.d.	n.d.	Mesorhizobium sp. F7	49.49	1e-18
type II secretion system protein GspD	gi|760058844|ref|WP_043741715.1|	c355124_g1_i1_4	1	4	1	28	69	50	0.05	0.2	0.05	0.101379	0.202081	0.119789	n.d.	n.d.	n.d.	Luteimonas sp. J29	73.52	0
xylose isomerase	gi|501465194|ref|WP_012488639.1|	c362438_g1_i2_8	1	3	1	39	68	21	0.06	0.2	0.06	0.121655	0.202081	0.143747	n.d.	n.d.	n.d.	Cellvibrio japonicus	90.07	0
#N/A	#N/A	c100770_g1_i1_2	4	4	6	82	107	379	0.42	0.42	0.69	0.851582	0.424371	1.65309	y	n.d.	y	#N/A	#N/A	#N/A
#N/A	#N/A	c115930_g1_i1_2	1	1	1	45	36	118	0.13	0.13	0.13	0.263585	0.131353	0.311452	n.d.	n.d.	y	#N/A	#N/A	#N/A
#N/A	#N/A	c265562_g1_i1_1	1	3	1	29	132	24	0.07	0.23	0.07	0.14193	0.232394	0.167705	n.d.	n.d.	y	#N/A	#N/A	#N/A
#N/A	#N/A	c271945_g1_i1_1	2	4	5	46	103	144	0.32	0.74	1	0.648824	0.747701	2.39578	n.d.	n.d.	n.d.	#N/A	#N/A	#N/A
#N/A	#N/A	c66983_g1_i1_1	1	2	1	24	60	29	0.16	0.34	0.16	0.324412	0.343538	0.383325	n.d.	n.d.	y	#N/A	#N/A	#N/A

## Sheet: Supernatant
				peptidea			scoreb			emPAIc			molar[%]d
Description	Accession	protein ID	1.1	1.2	1.3	1.1	1.2	1.3	1.1	1.2	1.3	1.1	1.2	1.3	dbCAN	TMHMM	SignalP	Organisms	E-value	% Seq_ID
ABC transporter substrate-binding protein	gi|737064771|ref|WP_035059595.1|	c1622805_g1_i1_2	2	2	2	94	359	279	0.14	0.14	0.14	0.286826	0.209143	0.294861	n.d.	n.d.	y	Cellulomonas bogoriensis	2e-150	56.82
argininosuccinate synthase	gi|387939514|gb|EIK46064.1|	c370584_g1_i1_4	1	1	1	45	181	293	0.03	0.03	0.03	0.0614628	0.0448163	0.0631845	n.d.	n.d.	n.d.	Cellvibrio sp. BR	0	62.62
branched-chain alpha-keto acid dehydrogenase subunit E2	gi|489339902|ref|WP_003247086.1|	c364883_g1_i1_2	4	10	7	173	1082	470	0.3	0.93	0.58	0.614628	1.3893	1.22157	n.d.	n.d.	y	Pseudomonas mendocina	0	93.33
carbohydrate-binding protein	gi|652572953|ref|WP_026966279.1|	c315059_g1_i1_3	2	3	2	73	229	55	0.11	0.17	0.11	0.225364	0.253959	0.231676	n.d.	n.d.	y	Algoriphagus terrigena	0	91.94
carbohydrate-binding protein	gi|652743277|ref|WP_027066673.1|	c360644_g1_i1_2	9	7	4	189	286	97	0.61	0.45	0.24	1.24974	0.672244	0.505476	n.d.	y	y	Maribacter sp. Hel_I_7	0	58.82
CHU large protein; uncharacterized	gi|149228865|gb|EDM34264.1|	c366239_g1_i2_1	8	9	9	691	1990	2704	0.16	0.18	0.18	0.327802	0.268898	0.379107	n.d.	n.d.	y	Pedobacter sp. BAL39	4e-43	29.35
Crp/Fnr family transcriptional regulator	gi|652561769|ref|WP_026955280.1|	c379877_g1_i1_2	2	2	2	49	64	25	0.15	0.15	0.15	0.307314	0.224081	0.315922	n.d.	y	y	Algoriphagus vanfongensis	3e-11	30.6
dehydrogenase	gi|670496663|ref|WP_031444622.1|	c357089_g1_i1_1	4	7	1	61	217	28	0.14	0.27	0.03	0.286826	0.403346	0.0631845	n.d.	n.d.	y	Arenibacter algicola	8e-74	29.3
fibronectin	gi|573475438|gb|AHF92449.1|	c7480_g1_i1_2	1	1	1	16	13	36	0.08	0.08	0.08	0.163901	0.11951	0.168492	n.d.	y	n.d.	Opitutaceae bacterium TAV5	6e-16	31.5
fimbrial protein	gi|491390479|ref|WP_005248352.1|	c345802_g1_i1_1	2	2	3	47	136	103	0.39	0.64	0.93	0.799017	0.95608	1.95872	n.d.	y	n.d.	Acinetobacter sp. CIP 51.11	2e-65	62.57
flagellar biosynthesis protein FliC	gi|753218062|ref|WP_041523347.1|	c374326_g1_i1_3	4	4	2	174	407	15	0.22	0.22	0.1	0.450727	0.328653	0.210615	n.d.	n.d.	n.d.	Gilvimarinus agarilyticus	0	55.54
flagellar motor protein MotB	gi|817718325|ref|WP_046671635.1|	c366076_g1_i1_1	1	2	1	28	65	19	0.06	0.13	0.06	0.122926	0.194204	0.126369	n.d.	n.d.	y	Sphingobacterium sp. Ag1	0	88.89
flagellar motor protein MotB	gi|654843304|ref|WP_028295916.1|	c366076_g1_i2_1	1	2	2	18	35	20	0.06	0.13	0.13	0.122926	0.194204	0.273799	n.d.	n.d.	y	Olivibacter sitiensis	0	68.48
flagellin	gi|635639410|ref|WP_024286303.1|	c369028_g3_i1_3	6	8	5	322	1836	754	0.57	0.97	0.46	1.16779	1.44906	0.968829	n.d.	n.d.	n.d.	Cellulomonas sp. KRMCY2	0	82.38
flagellin	gi|701167317|ref|WP_033192332.1|	c448466_g1_i1_4	5	5	2	57	122	75	0.41	0.41	0.15	0.839992	0.612489	0.315922	n.d.	n.d.	n.d.	Fervidobacterium islandicum	5e-93	42.86
glutamine synthetase	gi|754851827|ref|WP_042212552.1|	c370050_g1_i5_4	3	1	2	80	38	100	0.18	0.06	0.12	0.368777	0.0896325	0.252738	n.d.	n.d.	n.d.	Lysinimicrobium mangrovi	0	87.21
haemagluttinin:Filamentous haemagglutinin-like, partial	gi|665493895|dbj|GAK46181.1|	c359362_g1_i1_6	5	2	2	253	41	63	0.2	0.08	0.08	0.409752	0.11951	0.168492	n.d.	n.d.	y	alpha proteobacterium MA2	8e-43	36.8
head protein	gi|740731444|ref|WP_038516730.1|	c375807_g1_i1_2	2	3	3	39	300	216	0.2	0.31	0.31	0.409752	0.463101	0.652906	n.d.	n.d.	n.d.	Amycolatopsis japonica	2e-104	58.44
hypothetical protein	gi|739347542|ref|WP_037209772.1|	c152502_g1_i1_2	2	3	1	59	155	19	0.16	0.25	0.08	0.327802	0.373469	0.168492	n.d.	n.d.	n.d.	Rhizobium sp. YR295	0	69.89
hypothetical protein	gi|502954380|ref|WP_013189356.1|	c183167_g1_i1_2	2	2	1	65	177	48	0.2	0.2	0.09	0.409752	0.298775	0.189553	n.d.	n.d.	n.d.	Mobiluncus curtisii	1e-64	42.41
hypothetical protein	gi|754852574|ref|WP_042213298.1|	c211623_g1_i1_2	1	1	1	47	47	24	0.07	0.07	0.07	0.143413	0.104571	0.14743	n.d.	n.d.	y	Lysinimicrobium mangrovi	0	72.22
hypothetical protein	gi|754583868|ref|WP_041975924.1|	c255936_g1_i1_1	4	6	4	469	1847	1708	1.06	1.96	1.06	2.17169	2.928	2.23252	n.d.	y	n.d.	Pyrinomonas methylaliphatogenes	9e-37	56.25
hypothetical protein	gi|652554287|ref|WP_026947885.1|	c274041_g1_i1_3	1	1	1	31	21	48	0.09	0.09	0.09	0.184388	0.134449	0.189553	n.d.	n.d.	y	Algoriphagus marincola	9e-177	77.39
hypothetical protein	gi|740322743|ref|WP_038159870.1|	c287493_g1_i1_2	2	1	1	150	403	136	0.18	0.09	0.09	0.368777	0.134449	0.189553	n.d.	n.d.	y	Verrucomicrobium sp. BvORR106	1e-57	37.72
hypothetical protein	gi|740322737|ref|WP_038159864.1|	c287493_g1_i1_3	1	1	1	53	150	186	0.15	0.15	0.15	0.307314	0.224081	0.315922	n.d.	y	y	Verrucomicrobium sp. BvORR106	9e-06	28.57
hypothetical protein	gi|506311783|ref|WP_015831558.1|	c299215_g1_i1_1	1	1	3	39	24	45	0.27	0.27	1.04	0.553165	0.403346	2.1904	n.d.	y	n.d.	Methylotenera mobilis	3e-27	54.7
hypothetical protein	gi|545451601|ref|WP_021688603.1|	c308625_g1_i1_4	2	3	3	25	108	171	0.13	0.21	0.21	0.266339	0.313714	0.442291	n.d.	n.d.	n.d.	Novosphingobium tardaugens	6e-140	49.89
hypothetical protein	gi|738235156|ref|WP_036190514.1|	c312503_g1_i1_1	2	2	2	107	252	435	0.51	0.51	0.51	1.04487	0.761876	1.07414	n.d.	n.d.	y	Marinobacter lipolyticus	3e-20	41.73
hypothetical protein	gi|820786539|ref|WP_046748365.1|	c318338_g1_i1_16	5	6	2	91	500	62	0.58	0.74	0.2	1.18828	1.10547	0.42123	n.d.	n.d.	n.d.	Microbacterium sp. Ag1	2e-167	75.99
hypothetical protein	gi|764945239|ref|WP_044515734.1|	c326198_g1_i1_1	5	5	5	387	3168	760	0.27	0.34	0.27	0.553165	0.507918	0.56866	n.d.	n.d.	y	Hymenobacter sp. DG25B	5e-64	36.09
hypothetical protein	gi|654529504|ref|WP_027997595.1|	c327577_g1_i1_1	1	2	1	31	34	55	0.15	0.33	0.15	0.307314	0.492979	0.315922	n.d.	n.d.	n.d.	Sinorhizobium arboris	5e-18	28.91
hypothetical protein	gi|516519048|ref|WP_017907414.1|	c331099_g1_i1_20	3	3	2	161	179	151	0.26	0.26	0.16	0.532678	0.388408	0.336984	n.d.	n.d.	n.d.	Xanthomonas sp. SHU199	0	69.81
hypothetical protein	gi|805537936|ref|WP_046113134.1|	c333957_g2_i1_1	3	2	2	100	308	305	0.66	0.4	0.4	1.35218	0.59755	0.84246	n.d.	y	n.d.	Aquincola tertiaricarbonis	8e-30	47.48
hypothetical protein	gi|652304165|ref|WP_026711805.1|	c338943_g1_i1_1	4	4	2	201	107	28	0.14	0.14	0.07	0.286826	0.209143	0.14743	n.d.	n.d.	y	Flavobacterium filum	7e-177	48.82
hypothetical protein	gi|653128791|ref|WP_027378181.1|	c340142_g1_i1_2	3	3	2	69	97	27	0.25	0.25	0.16	0.51219	0.373469	0.336984	n.d.	n.d.	n.d.	Chryseobacterium daeguense	1e-45	29
hypothetical protein	gi|805450649|ref|WP_046104491.1|	c348469_g1_i1_5	2	4	3	27	688	149	0.04	0.08	0.06	0.0819504	0.11951	0.126369	y	n.d.	n.d.	Devosia chinhatensis	2e-90	38.61
hypothetical protein	gi|737623947|ref|WP_035594151.1|	c352231_g1_i1_2	4	4	2	97	45	20	0.13	0.13	0.07	0.266339	0.194204	0.14743	n.d.	n.d.	n.d.	Hyphomonas polymorpha	0	86.55
hypothetical protein	gi|827473668|ref|WP_047232973.1|	c354401_g1_i1_5	2	4	4	40	505	931	0.12	0.32	0.25	0.245851	0.47804	0.526537	n.d.	n.d.	n.d.	Cellulosimicrobium funkei	2e-133	47.02
hypothetical protein	gi|502675928|ref|WP_012911667.1|	c355899_g3_i1_1	1	3	1	62	327	22	0.11	0.37	0.11	0.225364	0.552734	0.231676	n.d.	n.d.	n.d.	Pirellula staleyi	5e-102	58.87
hypothetical protein	gi|652870299|ref|WP_027137902.1|	c358614_g1_i1_1	1	2	1	67	80	54	0.09	0.18	0.09	0.184388	0.268898	0.189553	n.d.	n.d.	y	Gaetbulibacter saemankumensis	0	78.98
hypothetical protein	gi|488721152|ref|WP_002644871.1|	c359545_g1_i1_1	3	4	1	66	103	63	0.26	0.36	0.08	0.532678	0.537795	0.168492	n.d.	y	n.d.	Gimesia maris	7e-78	49.06
hypothetical protein	gi|640338112|ref|WP_024868643.1|	c360135_g1_i2_1	3	5	3	224	387	100	0.18	0.32	0.18	0.368777	0.47804	0.379107	n.d.	y	y	Pseudoxanthomonas suwonensis	5e-21	31.87
hypothetical protein	gi|503431253|ref|WP_013665914.1|	c362267_g1_i2_3	5	5	4	247	533	153	0.3	0.45	0.24	0.614628	0.672244	0.505476	n.d.	n.d.	n.d.	Sphingobacterium sp. 21	3e-165	50.48
hypothetical protein	gi|503431253|ref|WP_013665914.1|	c362267_g2_i1_1	5	5	5	250	496	173	0.3	0.44	0.3	0.614628	0.657305	0.631845	n.d.	n.d.	y	Sphingobacterium sp. 21	8e-170	52.4
hypothetical protein	gi|488729097|ref|WP_002652527.1|	c363249_g1_i1_3	1	2	1	33	70	15	0.08	0.17	0.08	0.163901	0.253959	0.168492	n.d.	y	n.d.	Blastopirellula marina	6e-79	46.36
hypothetical protein	gi|902985721|ref|WP_049704273.1|	c364239_g3_i1_1	1	1	1	46	71	32	0.14	0.14	0.14	0.286826	0.209143	0.294861	n.d.	n.d.	y	Devosia sp. H5989	8e-52	49.12
hypothetical protein	gi|910224621|ref|WP_050030282.1|	c364727_g1_i1_4	3	2	1	126	96	48	0.22	0.14	0.07	0.450727	0.209143	0.14743	n.d.	n.d.	y	Verrucomicrobium sp. BvORR034	9e-78	36.54
hypothetical protein	gi|918749498|ref|WP_052602561.1|	c365711_g1_i1_2	2	3	2	91	329	90	0.1	0.21	0.1	0.204876	0.313714	0.210615	n.d.	y	y	Actinobacteria bacterium IMCC26207	4e-16	36.57
hypothetical protein	gi|918749498|ref|WP_052602561.1|	c365711_g3_i1_2	2	3	2	180	289	76	0.11	0.17	0.11	0.225364	0.253959	0.231676	n.d.	n.d.	n.d.	Actinobacteria bacterium IMCC26207	8e-12	35.59
hypothetical protein	gi|748655548|ref|WP_039913691.1|	c366520_g1_i1_5	6	8	4	246	1704	102	0.29	0.41	0.19	0.594141	0.612489	0.400168	n.d.	n.d.	n.d.	Cellvibrio mixtus	0	66.62
hypothetical protein	gi|639292770|ref|WP_024587385.1|	c367008_g1_i1_2	2	3	1	129	309	253	0.19	0.3	0.09	0.389264	0.448163	0.189553	n.d.	n.d.	n.d.	Aliihoeflea sp. 2WW	3e-93	52.63
hypothetical protein	gi|730537322|ref|WP_034039760.1|	c367868_g1_i1_2	7	10	7	516	958	621	1.04	1.78	1.04	2.13071	2.6591	2.1904	n.d.	n.d.	n.d.	Flaviramulus ichthyoenteri	2e-65	42.86
hypothetical protein	gi|730537331|ref|WP_034039763.1|	c367868_g1_i1_3	1	2	1	123	95	50	0.11	0.23	0.11	0.225364	0.343591	0.231676	n.d.	y	n.d.	Flaviramulus ichthyoenteri	2e-10	29.08
hypothetical protein	gi|737099193|ref|WP_035087483.1|	c367925_g1_i1_1	2	2	1	58	56	30	0.14	0.14	0.07	0.286826	0.209143	0.14743	n.d.	n.d.	n.d.	Devosia riboflavina	3e-130	56.71
hypothetical protein	gi|516748764|ref|WP_018081335.1|	c368097_g2_i1_1	4	3	3	132	399	575	0.53	0.37	0.37	1.08584	0.552734	0.779275	n.d.	n.d.	y	Asticcacaulis benevestitus	5e-96	59.75
hypothetical protein	gi|516748764|ref|WP_018081335.1|	c368097_g2_i2_2	3	4	4	139	645	374	0.29	0.4	0.4	0.594141	0.59755	0.84246	n.d.	n.d.	y	Asticcacaulis benevestitus	9e-112	57.69
hypothetical protein	gi|754851353|ref|WP_042212079.1|	c369744_g6_i1_7	1	1	1	13	19	16	0.2	0.2	0.2	0.409752	0.298775	0.42123	n.d.	y	n.d.	Lysinimicrobium mangrovi	6e-49	61.59
hypothetical protein	gi|918737402|ref|WP_052590819.1|	c369827_g1_i1_4	1	2	1	32	40	27	0.07	0.15	0.07	0.143413	0.224081	0.14743	n.d.	n.d.	n.d.	Luteipulveratus mongoliensis	4e-156	59.61
hypothetical protein	gi|740293820|ref|WP_038132244.1|	c369859_g1_i1_3	5	4	1	103	154	39	0.05	0.04	0.01	0.102438	0.059755	0.0210615	y	y	y	Verrucomicrobia bacterium SCGC AAA168-F10	2e-39	41.7
hypothetical protein	gi|916619765|ref|WP_051226856.1|	c370193_g1_i1_16	1	1	1	24	28	19	0.07	0.07	0.07	0.143413	0.104571	0.14743	n.d.	n.d.	n.d.	Mycobacterium iranicum	2e-10	27.62
hypothetical protein	gi|519053580|ref|WP_020209455.1|	c370306_g1_i1_2	5	9	4	207	816	198	0.29	0.58	0.22	0.594141	0.866448	0.463353	n.d.	n.d.	n.d.	Gilvimarinus chinensis	0	77.93
hypothetical protein	gi|519053580|ref|WP_020209455.1|	c370306_g2_i1_1	8	10	4	190	476	118	0.51	0.67	0.23	1.04487	1.0009	0.484414	n.d.	n.d.	n.d.	Gilvimarinus chinensis	0	70.49
hypothetical protein	gi|552553377|ref|WP_023009047.1|	c370487_g1_i1_9	1	2	2	98	253	69	0.19	0.68	0.41	0.389264	1.01584	0.863521	n.d.	y	n.d.	Marinobacter sp. EVN1	2e-41	50.93
hypothetical protein	gi|522019954|ref|WP_020531218.1|	c370620_g1_i1_1	2	3	1	38	44	16	0.14	0.22	0.07	0.286826	0.328653	0.14743	n.d.	n.d.	n.d.	Flexithrix dorotheae	1e-165	58.84
hypothetical protein	gi|918674581|ref|WP_052545009.1|	c393111_g1_i1_1	6	7	1	189	647	20	0.38	0.46	0.06	0.778529	0.687183	0.126369	n.d.	y	y	Candidatus Saccharibacteria bacterium GW2011_GWC2_44_17	4e-175	56.88
hypothetical protein	gi|917343259|ref|WP_051949971.1|	c4492_g1_i1_1	1	3	2	26	70	52	0.03	0.09	0.06	0.0614628	0.134449	0.126369	n.d.	y	y	Caulobacter henricii	0	51.95
hypothetical protein	gi|501230017|ref|WP_012273035.1|	c47181_g1_i1_2	1	3	1	32	102	58	0.14	0.47	0.14	0.286826	0.702121	0.294861	n.d.	y	n.d.	Pseudomonas putida	8e-115	77.78
hypothetical protein	gi|505094804|ref|WP_015281906.1|	c6995_g1_i1_1	2	3	3	88	243	334	0.22	0.35	0.35	0.450727	0.522856	0.737152	n.d.	y	n.d.	Thioflavicoccus mobilis	6e-07	27.65
hypothetical protein	gi|759598771|ref|WP_043317084.1|	c710442_g1_i1_1	3	6	1	116	140	22	0.1	0.2	0.03	0.204876	0.298775	0.0631845	y	n.d.	y	Microbulbifer sp. HZ11	8e-161	35.99
hypothetical protein	gi|557824557|ref|WP_023452818.1|	c716809_g1_i1_2	1	1	1	17	22	24	0.28	0.28	0.28	0.573653	0.418285	0.589722	n.d.	n.d.	n.d.	Asticcacaulis sp. AC460	3e-30	60
hypothetical protein	gi|916724657|ref|WP_051331748.1|	c717169_g1_i1_1	2	2	2	194	111	133	0.16	0.16	0.16	0.327802	0.23902	0.336984	n.d.	y	y	Methylocaldum szegediense	6e-17	31.54
hypothetical protein	gi|497924273|ref|WP_010238429.1|	c719305_g1_i1_6	1	1	1	13	20	38	0.11	0.11	0.11	0.225364	0.164326	0.231676	n.d.	n.d.	n.d.	Citromicrobium bathyomarinum	3e-21	43.36
hypothetical protein AB199_00035	gi|908301948|gb|KND46814.1|	c340064_g1_i1_4	11	10	9	323	1787	967	0.71	0.63	0.55	1.45462	0.941141	1.15838	n.d.	y	y	Parcubacteria bacterium C7867-004	1e-64	35.91
hypothetical protein AM218_00190	gi|926465589|gb|ALD19940.1|	c326198_g1_i2_1	5	5	6	186	1957	1585	0.27	0.27	0.34	0.553165	0.403346	0.716091	n.d.	n.d.	y	Hymenobacter sp. DG25A	1e-63	35.71
hypothetical protein AM493_02005	gi|924611513|gb|KOS04946.1|	c370720_g2_i2_2	1	2	1	23	66	51	0.02	0.05	0.02	0.0409752	0.0746938	0.042123	n.d.	n.d.	y	Flavobacterium akiainvivens	2e-156	40.94
hypothetical protein HR12_20770	gi|661524455|gb|KEP75838.1|	c156316_g1_i1_7	2	4	2	74	212	58	0.19	0.43	0.19	0.389264	0.642366	0.400168	n.d.	n.d.	n.d.	Microbacterium sp. SUBG005	2e-99	54.72
hypothetical protein KR76_09710	gi|763870288|gb|AIY19834.2|	c367054_g1_i2_16	1	1	1	83	17	43	0.27	0.27	0.27	0.553165	0.403346	0.56866	n.d.	y	n.d.	Pimelobacter simplex	4e-14	43.04
hypothetical protein N801_02320, partial	gi|700175186|gb|KGN36074.1|	c353448_g2_i1_3	1	2	3	14	98	90	0.04	0.08	0.12	0.0819504	0.11951	0.252738	n.d.	n.d.	y	Knoellia aerolata DSM 18566	5e-32	44.07
hypothetical protein Q765_06485	gi|700540057|gb|KGO87309.1|	c350302_g1_i1_2	1	1	1	131	314	170	0.11	0.11	0.11	0.225364	0.164326	0.231676	y	n.d.	y	Flavobacterium rivuli WB 3.3-2 = DSM 21788	3e-29	66.32
hypothetical protein Sfum_0670	gi|116697181|gb|ABK16369.1|	c359362_g1_i3_2	3	3	2	95	124	38	0.12	0.12	0.08	0.245851	0.179265	0.168492	n.d.	n.d.	y	Syntrophobacter fumaroxidans MPOB	6e-20	35.15
hypothetical protein, partial	gi|654562431|ref|WP_028029767.1|	c859177_g1_i1_1	1	1	1	36	94	25	0.16	0.16	0.16	0.327802	0.23902	0.336984	n.d.	n.d.	n.d.	Gemmobacter nectariphilus	1e-78	71.58
membrane protein	gi|763060789|ref|WP_043942551.1|	c338708_g1_i1_2	4	3	4	220	260	348	0.28	0.2	0.28	0.573653	0.298775	0.589722	n.d.	n.d.	n.d.	Pseudomonas stutzeri	0	99.04
membrane protein	gi|504633944|ref|WP_014821046.1|	c342279_g1_i1_1	3	8	7	165	355	334	0.23	0.73	0.61	0.471215	1.09053	1.28475	n.d.	n.d.	n.d.	Pseudomonas stutzeri	0	99.49
membrane protein	gi|737050756|ref|WP_035045945.1|	c342312_g4_i1_2	2	1	2	43	66	42	0.24	0.11	0.24	0.491703	0.164326	0.505476	n.d.	n.d.	y	Caulobacter henricii	2e-74	50
membrane protein	gi|515931179|ref|WP_017361762.1|	c359300_g1_i1_1	8	8	9	278	626	600	0.7	0.7	0.81	1.43413	1.04571	1.70598	n.d.	n.d.	y	Pseudomonas mendocina	0	99.76
membrane protein	gi|545126881|ref|WP_021488335.1|	c359300_g2_i1_1	3	6	8	90	498	367	0.22	0.48	0.69	0.450727	0.71706	1.45324	n.d.	n.d.	y	Pseudomonas mendocina	0	100
methylation motif domain-containing protein	gi|501543430|ref|WP_012548544.1|	c1171401_g1_i1_1	1	2	3	27	328	399	0.18	0.39	0.64	0.368777	0.582611	1.34794	n.d.	y	n.d.	Dictyoglomus thermophilum	6e-20	42.42
MULTISPECIES: flagellin	gi|489578526|ref|WP_003482972.1|	c343457_g1_i1_3	11	9	5	294	412	119	1.23	0.93	0.44	2.51998	1.3893	0.926706	n.d.	n.d.	n.d.	Xanthomonas	0	75
MULTISPECIES: hypothetical protein	gi|662103932|ref|WP_030059692.1|	c366446_g2_i1_3	4	4	2	162	114	75	0.36	0.36	0.17	0.737554	0.537795	0.358045	n.d.	n.d.	n.d.	Streptomyces	8e-27	29.81
MULTISPECIES: hypothetical protein	gi|494602983|ref|WP_007361235.1|	c83017_g1_i1_1	1	1	1	23	14	35	0.27	0.27	0.27	0.553165	0.403346	0.56866	n.d.	n.d.	n.d.	unclassified Opitutaceae	2e-10	40.16
nitrous oxidase accessory protein, partial	gi|574573897|gb|ETW10983.1|	c359362_g1_i1_3	7	6	7	833	731	1208	0.22	0.18	0.22	0.450727	0.268898	0.463353	n.d.	n.d.	y	Roseivivax atlanticus	3e-23	37.35
OmpA domain protein	gi|494032956|ref|WP_006975091.1|	c344148_g2_i1_5	3	4	4	50	272	211	0.2	0.27	0.27	0.409752	0.403346	0.56866	n.d.	n.d.	y	Plesiocystis pacifica	1e-103	44.01
OmpA family protein, partial	gi|630952845|gb|KCZ98951.1|	c45865_g1_i2_1	1	1	1	24	16	19	0.14	0.14	0.14	0.286826	0.209143	0.294861	n.d.	n.d.	y	Hyphomonas polymorpha PS728	1e-126	92.76
outer membrane cobalamin receptor protein	gi|734571870|gb|AJA09086.1|	c337390_g1_i1_8	6	7	6	99	264	177	0.16	0.19	0.16	0.327802	0.283836	0.336984	n.d.	y	y	Sphingopyxis fribergensis	0	51.6
outer membrane protein precursor	gi|58190202|emb|CAG23942.1|	c347422_g1_i1_4	2	1	1	27	17	27	0.14	0.07	0.07	0.286826	0.104571	0.14743	n.d.	n.d.	y	Bacteriovorax stolpii	3e-173	58.92
outer membrane protein W	gi|503482668|ref|WP_013717329.1|	c365534_g1_i1_1	1	4	2	27	138	65	0.13	0.62	0.27	0.266339	0.926203	0.56866	n.d.	n.d.	y	Pseudomonas mendocina	7e-162	97.83
outer membrane receptor	gi|668728515|gb|AIH07680.1|	c370889_g1_i1_4	9	13	9	214	410	218	0.25	0.38	0.25	0.51219	0.567673	0.526537	n.d.	n.d.	y	Alteromonadaceae bacterium Bs12	0	65.8
PDK repeat-containing protein	gi|564598335|ref|WP_023844087.1|	c368819_g1_i1_7	2	7	1	24	186	65	0.02	0.09	0.01	0.0409752	0.134449	0.0210615	y	n.d.	n.d.	Methanolobus tindarius	1e-45	34.91
PEP-CTERM domain protein	gi|497194819|ref|WP_009509081.1|	c344974_g1_i1_1	1	1	2	52	130	141	0.11	0.11	0.24	0.225364	0.164326	0.505476	n.d.	y	y	Opitutaceae bacterium TAV5	2e-51	45.59
PEP-CTERM domain protein	gi|494600761|ref|WP_007359014.1|	c727690_g1_i1_1	1	1	1	22	28	17	0.07	0.07	0.07	0.143413	0.104571	0.14743	n.d.	n.d.	y	Opitutaceae bacterium TAV1	1e-20	30.79
PEP-CTERM motif protein	gi|494604108|ref|WP_007362357.1|	c152695_g1_i1_1	4	5	5	158	664	420	0.51	0.67	0.67	1.04487	1.0009	1.41112	n.d.	y	y	Opitutaceae bacterium TAV1	1e-24	35.88
Peptide chain release factor RF-3	gi|913612704|gb|AKU95236.1|	c344148_g1_i1_1	1	5	3	14	97	52	0.09	0.52	0.29	0.184388	0.776815	0.610783	n.d.	n.d.	y	Labilithrix luteola	4e-37	31.4
pilin	gi|896390990|ref|WP_049330730.1|	c1252136_g1_i1_1	1	2	1	60	117	104	0.23	0.52	0.23	0.471215	0.776815	0.484414	n.d.	n.d.	y	Neisseria meningitidis	2e-46	58.46
polymerase	gi|652573070|ref|WP_026966396.1|	c366064_g1_i1_8	5	8	5	242	536	323	0.39	0.69	0.39	0.799017	1.03077	0.821398	n.d.	n.d.	y	Algoriphagus terrigena	0	88.33
porin	gi|643643669|ref|WP_025242157.1|	c312084_g1_i1_1	4	4	2	160	232	82	0.45	0.45	0.2	0.921942	0.672244	0.42123	n.d.	n.d.	n.d.	Pseudomonas stutzeri	0	85.91
porin	gi|489335192|ref|WP_003242422.1|	c363323_g1_i1_1	3	2	1	17	31	24	0.21	0.14	0.07	0.43024	0.209143	0.14743	n.d.	n.d.	y	Pseudomonas mendocina	0	91.78
porin	gi|504633584|ref|WP_014820686.1|	c365663_g1_i1_1	2	6	5	63	331	258	0.14	0.49	0.4	0.286826	0.731999	0.84246	n.d.	n.d.	y	Pseudomonas stutzeri	0	99.27
protein containg parallel beta-helix repeat	gi|902954938|dbj|GAP15390.1|	c355860_g1_i1_1	4	5	1	120	301	21	0.12	0.15	0.03	0.245851	0.224081	0.0631845	n.d.	n.d.	n.d.	Longilinea arvoryzae	1e-40	39.2
protein containing flagellin	gi|495977108|ref|WP_008701687.1|	c96668_g1_i1_3	3	5	4	234	390	135	0.12	0.2	0.16	0.245851	0.298775	0.336984	n.d.	n.d.	n.d.	Rhodopirellula maiorica	0	51.31
protein containing lamin tail domain	gi|909538697|dbj|GAP42753.1|	c365803_g2_i1_2	2	1	1	29	87	25	0.06	0.03	0.03	0.122926	0.0448163	0.0631845	n.d.	y	y	Bacteroidales bacterium TBC1	7e-47	53.67
putative outer membrane protein	gi|693573029|dbj|GAL80244.1|	c334748_g1_i1_1	1	4	2	96	89	150	0.12	0.57	0.25	0.245851	0.851509	0.526537	n.d.	n.d.	n.d.	Algibacter lectus	4e-78	53.53
SusC/RagA family TonB-linked outer membrane protein	gi|503431252|ref|WP_013665913.1|	c1184834_g1_i1_1	6	6	4	129	190	204	0.27	0.27	0.17	0.553165	0.403346	0.358045	n.d.	n.d.	n.d.	Sphingobacterium sp. 21	0	57.38
SusC/RagA family TonB-linked outer membrane protein	gi|503431252|ref|WP_013665913.1|	c362267_g1_i2_2	17	19	12	484	1368	1198	0.56	0.64	0.37	1.14731	0.95608	0.779275	n.d.	y	y	Sphingobacterium sp. 21	0	54.41
SusC/RagA family TonB-linked outer membrane protein	gi|749647173|ref|WP_040247849.1|	c368780_g2_i1_1	4	2	1	75	93	39	0.11	0.06	0.03	0.225364	0.0896325	0.0631845	n.d.	y	y	Psychroserpens mesophilus	0	51.8
SusC/RagA family TonB-linked outer membrane protein	gi|522019955|ref|WP_020531219.1|	c370620_g2_i1_3	6	7	3	137	296	86	0.14	0.17	0.07	0.286826	0.253959	0.14743	n.d.	n.d.	n.d.	Flexithrix dorotheae	0	54.43
T9SS C-terminal target domain-containing protein	gi|737726086|ref|WP_035694919.1|	c242932_g1_i1_1	2	3	1	38	93	24	0.08	0.12	0.04	0.163901	0.179265	0.084246	n.d.	n.d.	y	Flavobacterium soli	0	58.29
T9SS C-terminal target domain-containing protein	gi|763367307|ref|WP_044224771.1|	c351510_g1_i1_2	1	1	1	168	217	87	0.11	0.11	0.11	0.225364	0.164326	0.231676	n.d.	n.d.	y	Phaeodactylibacter xiamenensis	2e-18	28.78
T9SS C-terminal target domain-containing protein	gi|652596298|ref|WP_026979868.1|	c359110_g1_i1_1	2	2	3	132	143	71	0.08	0.08	0.12	0.163901	0.11951	0.252738	n.d.	n.d.	n.d.	Flavobacterium suncheonense	1e-39	38.41
T9SS C-terminal target domain-containing protein	gi|504668098|ref|WP_014855200.1|	c362218_g1_i1_1	6	4	2	271	371	124	0.08	0.05	0.03	0.163901	0.0746938	0.0631845	n.d.	y	y	Melioribacter roseus	6e-37	34.49
T9SS C-terminal target domain-containing protein	gi|652304136|ref|WP_026711791.1|	c370148_g1_i2_1	11	6	3	2275	2119	142	0.31	0.16	0.08	0.635116	0.23902	0.168492	n.d.	n.d.	y	Flavobacterium filum	3e-113	46.11
T9SS C-terminal target domain-containing protein	gi|652304136|ref|WP_026711791.1|	c370148_g2_i1_1	12	12	4	3029	2259	285	0.39	0.39	0.12	0.799017	0.582611	0.252738	n.d.	n.d.	y	Flavobacterium filum	0	50.04
T9SS C-terminal target domain-containing protein	gi|823661594|ref|WP_047097160.1|	c819201_g1_i1_1	1	2	2	27	75	41	0.11	0.22	0.22	0.225364	0.328653	0.463353	n.d.	n.d.	n.d.	Chryseobacterium indologenes	9e-13	36.76
TonB-denpendent receptor	gi|494918996|ref|WP_007645033.1|	c250161_g1_i1_3	2	3	2	93	83	55	0.06	0.09	0.06	0.122926	0.134449	0.126369	n.d.	n.d.	n.d.	Cellvibrio sp. BR	0	87.55
TonB-dependent receptor	gi|902715800|ref|WP_049631229.1|	c1171460_g1_i1_1	3	4	4	140	365	528	0.73	1.5	1.5	1.4956	2.24081	3.15922	n.d.	n.d.	y	Cellvibrio sp. pealriver	6e-76	82.35
TonB-dependent receptor	gi|916650245|ref|WP_051257336.1|	c304549_g2_i1_1	5	8	9	168	340	494	0.23	0.39	0.45	0.471215	0.582611	0.947767	n.d.	n.d.	y	Brevundimonas aveniformis	0	62.84
TonB-dependent receptor	gi|501515355|ref|WP_012523292.1|	c331783_g1_i1_3	7	10	14	152	265	447	0.24	0.35	0.53	0.491703	0.522856	1.11626	n.d.	y	y	Phenylobacterium zucineum	0	59.79
TonB-dependent receptor	gi|753217732|ref|WP_041523017.1|	c362258_g2_i1_9	7	6	8	284	131	206	0.21	0.18	0.24	0.43024	0.268898	0.505476	n.d.	n.d.	y	Gilvimarinus agarilyticus	0	55
TonB-dependent receptor	gi|503246102|ref|WP_013480763.1|	c368595_g1_i1_4	23	20	26	1047	2481	1832	0.74	0.66	0.87	1.51608	0.985958	1.83235	n.d.	y	y	Asticcacaulis excentricus	0	55.1
TonB-dependent receptor	gi|503246102|ref|WP_013480763.1|	c368595_g2_i1_2	8	7	7	200	301	264	0.62	0.52	0.52	1.27023	0.776815	1.0952	n.d.	n.d.	n.d.	Asticcacaulis excentricus	6e-167	57.81
TonB-dependent receptor	gi|639057963|ref|WP_024461649.1|	c370876_g2_i1_2	4	6	4	228	225	85	0.12	0.18	0.12	0.245851	0.268898	0.252738	n.d.	n.d.	y	Marinimicrobium sp. LS-A18	0	71.53
TonB-dependent receptor	gi|639057963|ref|WP_024461649.1|	c371754_g1_i1_1	8	7	10	245	899	1025	0.32	0.27	0.41	0.655603	0.403346	0.863521	n.d.	n.d.	n.d.	Marinimicrobium sp. LS-A18	0	63.94
TonB-dependent receptor	gi|503246102|ref|WP_013480763.1|	c65513_g1_i1_1	2	4	2	70	424	30	0.48	1.18	0.48	0.983405	1.76277	1.01095	n.d.	n.d.	n.d.	Asticcacaulis excentricus	4e-28	45.11
#N/A	#N/A	c1275749_g1_i1_1	6	2	7	290	42	961	0.29	0.09	0.34	0.594141	0.134449	0.716091	n.d.	y	y	#N/A	#N/A	#N/A
#N/A	#N/A	c1748616_g1_i1_1	1	1	1	21	39	50	0.26	0.26	0.26	0.532678	0.388408	0.547599	n.d.	n.d.	n.d.	#N/A	#N/A	#N/A
#N/A	#N/A	c248514_g1_i1_1	1	1	1	27	173	189	0.19	0.19	0.19	0.389264	0.283836	0.400168	n.d.	n.d.	y	#N/A	#N/A	#N/A
#N/A	#N/A	c310822_g1_i1_2	1	1	1	29	99	121	0.16	0.16	0.16	0.327802	0.23902	0.336984	n.d.	n.d.	y	#N/A	#N/A	#N/A
#N/A	#N/A	c338801_g1_i1_3	2	2	2	63	45	62	0.22	0.22	0.22	0.450727	0.328653	0.463353	n.d.	y	y	#N/A	#N/A	#N/A
#N/A	#N/A	c357341_g1_i1_4	1	1	1	15	16	23	0.1	0.1	0.1	0.204876	0.149388	0.210615	n.d.	y	y	#N/A	#N/A	#N/A
#N/A	#N/A	c366747_g1_i1_12	1	2	1	43	191	23	0.08	0.25	0.08	0.163901	0.373469	0.168492	n.d.	n.d.	y	#N/A	#N/A	#N/A
#N/A	#N/A	c720994_g1_i1_1	3	1	5	165	32	586	0.42	0.13	1.03	0.860479	0.194204	2.16933	n.d.	n.d.	y	#N/A	#N/A	#N/A
#N/A	#N/A	c99590_g1_i1_1	2	2	1	50	135	90	0.34	0.34	0.16	0.696579	0.507918	0.336984	n.d.	n.d.	y	#N/A	#N/A	#N/A

## Sheet: Both
			biotin fraction												supernatant
				peptidea			scoreb			emPAIc			molar[%]d			peptidea			scoreb			emPAIc			molar[%]d
Description	Accession	Protein_ID	1.1	1.2	1.3	1.1	1.2	1.3	1.1	1.2	1.3	1.1	1.2	1.3	1.1	1.2	1.3	1.1	1.2	1.3	1.1	1.2	1.3	1.1	1.2	1.3	dbCAN	TMHMM	SignalP	Organism	E-value	%Seq_ID
carbohydrate-binding protein	gi|737084070|ref|WP_035072513.1|	c120865_g1_i1_3	7	9	6	163	239	300	0.5	0.68	0.41	1.01379	0.687077	0.982271	1	4	1	34	60	58	0.06	0.26	0.06	0.122926	0.388408	0.126369	n.d.	n.d.	y	Anditalea andensis	0	67.22
carbohydrate-binding protein	gi|652743277|ref|WP_027066673.1|	c360644_g2_i1_4	11	9	3	336	285	72	0.79	0.61	0.17	1.60178	0.616348	0.407283	12	10	8	687	558	388	0.89	0.7	0.53	1.8234	1.04571	1.11626	n.d.	n.d.	y	Maribacter sp. Hel_I_7	0	59.06
carbohydrate-binding protein	gi|652573551|ref|WP_026966765.1|	c369141_g1_i1_6	7	12	3	148	265	67	0.35	0.68	0.14	0.709651	0.687077	0.33541	2	3	1	32	71	37	0.09	0.14	0.04	0.184388	0.209143	0.084246	n.d.	n.d.	y	Algoriphagus terrigena	0	89.47
carbohydrate-binding protein	gi|652578094|ref|WP_026969454.1|	c370383_g2_i1_2	4	4	3	118	147	120	0.2	0.2	0.15	0.405515	0.202081	0.359368	5	7	6	195	552	254	0.26	0.38	0.32	0.532678	0.567673	0.673968	n.d.	n.d.	n.d.	Algoriphagus terrigena	0	70.83
cell envelope biogenesis protein OmpA	gi|755154182|ref|WP_042504051.1|	c327662_g2_i1_1	2	2	1	90	105	38	0.19	0.19	0.09	0.385239	0.191977	0.215621	1	2	1	24	300	37	0.09	0.19	0.09	0.184388	0.283836	0.189553	n.d.	n.d.	y	Algibacter lectus	0	84.33
elongation factor-1 alpha	gi|3641348|gb|AAC36356.1|	c205238_g1_i1_1	1	1	1	18	46	40	0.22	0.22	0.22	0.446067	0.22229	0.527072	1	2	1	52	89	48	0.22	0.48	0.22	0.450727	0.71706	0.463353	n.d.	n.d.	n.d.	Blastocystis hominis	7e-55	69.7
hypothetical protein	gi|896597714|ref|WP_049481850.1|	c1171000_g1_i1_2	22	28	21	1236	4102	2321	1.02	1.61	1.09	2.06813	1.62676	2.6114	16	12	15	598	729	966	0.67	0.47	0.62	1.37267	0.702121	1.30581	n.d.	n.d.	y	Stenotrophomonas maltophilia	0	62.28
hypothetical protein	gi|648494579|ref|WP_026186330.1|	c120197_g1_i1_1	3	7	5	80	269	299	0.18	0.46	0.38	0.364964	0.464787	0.910398	7	12	10	589	1740	1818	0.46	1.02	0.72	0.94243	1.52375	1.51643	n.d.	y	y	Thioalkalivibrio thiocyanodenitrificans	2e-122	47.55
hypothetical protein	gi|772762054|ref|WP_045318435.1|	c121659_g1_i1_3	2	1	2	70	40	47	0.06	0.03	0.06	0.121655	0.0303122	0.143747	5	10	4	163	393	109	0.15	0.31	0.11	0.307314	0.463101	0.231676	n.d.	n.d.	y	Lechevalieria aerocolonigenes	1e-27	31.9
hypothetical protein	gi|916805550|ref|WP_051412606.1|	c253137_g1_i1_3	10	17	3	188	483	71	0.33	0.62	0.09	0.6691	0.626452	0.215621	7	7	4	141	215	127	0.22	0.22	0.12	0.450727	0.328653	0.252738	n.d.	n.d.	y	Pseudoxanthomonas sp. J35	0	59.73
hypothetical protein	gi|753218667|ref|WP_041523952.1|	c323619_g1_i1_1	2	3	1	61	84	73	0.12	0.18	0.06	0.243309	0.181873	0.143747	5	8	8	386	2947	2595	0.32	0.55	0.55	0.655603	0.821631	1.15838	n.d.	n.d.	y	Gilvimarinus agarilyticus	2e-179	56.59
hypothetical protein	gi|906865269|ref|WP_049723707.1|	c323619_g2_i1_1	1	3	2	46	94	114	0.05	0.17	0.11	0.101379	0.171769	0.263536	4	6	2	233	461	41	0.24	0.37	0.11	0.491703	0.552734	0.231676	n.d.	n.d.	y	Gilvimarinus polysaccharolyticus	5e-139	46.19
hypothetical protein	gi|754160658|ref|WP_041782387.1|	c337390_g1_i1_9	1	6	1	16	121	18	0.04	0.25	0.04	0.081103	0.252602	0.0958313	4	5	1	69	111	62	0.16	0.2	0.04	0.327802	0.298775	0.084246	n.d.	y	n.d.	Starkeya novella	3e-54	34.93
hypothetical protein	gi|521956648|ref|WP_020468253.1|	c353448_g1_i2_5	5	11	8	114	334	212	0.11	0.27	0.17	0.223033	0.27281	0.407283	10	13	12	813	2836	2060	0.22	0.32	0.3	0.450727	0.47804	0.631845	n.d.	n.d.	n.d.	Zavarzinella formosa	2e-25	30.4
hypothetical protein	gi|640338112|ref|WP_024868643.1|	c360135_g1_i1_1	4	4	1	129	119	23	0.25	0.25	0.06	0.506894	0.252602	0.143747	4	7	3	465	1075	135	0.25	0.47	0.18	0.51219	0.702121	0.379107	n.d.	y	y	Pseudoxanthomonas suwonensis	5e-31	31.88
hypothetical protein	gi|640278914|ref|WP_024848593.1|	c364409_g3_i1_1	2	4	3	65	106	91	0.21	0.46	0.32	0.425791	0.464787	0.766651	2	4	5	66	187	286	0.21	0.46	0.6	0.43024	0.687183	1.26369	n.d.	n.d.	n.d.	Aminobacter sp. J41	1e-52	40.84
hypothetical protein	gi|639059315|ref|WP_024462158.1|	c369521_g1_i1_3	1	1	1	45	31	69	0.03	0.03	0.03	0.0608273	0.0303122	0.0718735	5	7	4	154	505	147	0.19	0.27	0.15	0.389264	0.403346	0.315922	n.d.	n.d.	y	Marinimicrobium sp. LS-A18	6e-81	43.8
hypothetical protein	gi|916715537|ref|WP_051322628.1|	c369742_g4_i3_2	5	8	3	181	525	173	0.36	0.75	0.2	0.729927	0.757805	0.479157	1	1	2	65	25	31	0.06	0.06	0.13	0.122926	0.0896325	0.273799	n.d.	n.d.	y	Luteimonas sp. J29	0	82.7
hypothetical protein DB30_07403	gi|747214389|gb|KIG13987.1|	c369707_g2_i1_7	3	6	4	34	103	144	0.13	0.29	0.18	0.263585	0.293018	0.431241	1	3	3	45	40	49	0.04	0.13	0.13	0.0819504	0.194204	0.273799	n.d.	n.d.	y	Enhygromyxa salina	3e-99	33.08
hypothetical protein ER57_04000	gi|676550322|gb|KFO68458.1|	c353448_g3_i1_4	3	7	3	157	191	98	0.08	0.2	0.08	0.162206	0.202081	0.191663	8	8	8	392	1019	1161	0.24	0.27	0.27	0.491703	0.403346	0.56866	n.d.	n.d.	n.d.	Smithella sp. SCADC	1e-21	28.12
hypothetical protein, partial	gi|654562431|ref|WP_028029767.1|	c364060_g4_i1_6	1	3	2	30	120	65	0.01	0.04	0.03	0.0202758	0.0404163	0.0718735	7	8	7	268	420	346	0.09	0.1	0.09	0.184388	0.149388	0.189553	y	n.d.	n.d.	Gemmobacter nectariphilus	1e-93	39.86
major outer membrane protein precursor	gi|58190200|emb|CAG23941.1|	c347422_g1_i1_3	2	9	1	33	197	18	0.17	1.19	0.08	0.344688	1.20238	0.191663	4	9	5	146	292	120	0.37	1.03	0.48	0.758041	1.53869	1.01095	n.d.	n.d.	y	Bacteriovorax stolpii	4e-127	58.49
membrane protein	gi|652753724|ref|WP_027072737.1|	c360882_g5_i1_3	3	11	3	46	418	73	0.1	0.47	0.1	0.202758	0.474891	0.239578	3	2	1	60	83	34	0.1	0.07	0.03	0.204876	0.104571	0.0631845	n.d.	n.d.	y	Luteimonas sp. J29	1e-99	76.92
outer membrane protein	gi|495906658|ref|WP_008631237.1|	c362281_g1_i1_9	10	15	8	494	638	322	0.72	1.37	0.54	1.45985	1.38426	1.29372	5	11	5	148	428	120	0.31	0.81	0.31	0.635116	1.21004	0.652906	n.d.	n.d.	y	Mariniradius saccharolyticus	0	69.96
S-layer protein	gi|502941584|ref|WP_013176560.1|	c370551_g1_i1_1	6	11	8	186	642	747	0.21	0.45	0.28	0.425791	0.454683	0.670819	2	1	1	49	30	25	0.06	0.03	0.03	0.122926	0.0448163	0.0631845	y	n.d.	y	Truepera radiovictrix	2e-151	36.75
SusC/RagA family TonB-linked outer membrane protein	gi|652575522|ref|WP_026967937.1|	c274041_g1_i1_1	2	14	5	62	261	53	0.05	0.44	0.14	0.101379	0.444579	0.33541	2	7	4	26	177	87	0.05	0.2	0.11	0.102438	0.298775	0.231676	n.d.	n.d.	y	Algoriphagus terrigena	0	87.26
SusC/RagA family TonB-linked outer membrane protein	gi|652572952|ref|WP_026966278.1|	c315059_g1_i1_2	4	6	1	178	184	18	0.12	0.18	0.03	0.243309	0.181873	0.0718735	3	6	5	164	603	100	0.09	0.18	0.15	0.184388	0.268898	0.315922	n.d.	y	y	Algoriphagus terrigena	0	89.26
SusC/RagA family TonB-linked outer membrane protein	gi|738190770|ref|WP_036146825.1|	c360644_g1_i1_1	8	18	5	129	314	85	0.25	0.65	0.15	0.506894	0.656765	0.359368	20	24	21	1059	2652	2278	0.74	0.95	0.79	1.51608	1.41918	1.66386	n.d.	n.d.	y	Maribacter sp. Hel_I_7	0	64.36
SusC/RagA family TonB-linked outer membrane protein	gi|738190770|ref|WP_036146825.1|	c360644_g2_i1_3	13	17	6	284	305	132	0.43	0.6	0.18	0.871857	0.606244	0.431241	26	24	21	1258	2985	2493	1.05	0.94	0.79	2.1512	1.40424	1.66386	n.d.	n.d.	y	Maribacter sp. Hel_I_7	0	63.86
SusC/RagA family TonB-linked outer membrane protein	gi|495906659|ref|WP_008631238.1|	c362281_g1_i1_8	23	27	18	645	1005	640	0.87	1.08	0.63	1.76399	1.09124	1.50934	9	16	13	310	923	489	0.28	0.54	0.42	0.573653	0.806693	0.884583	n.d.	n.d.	y	Mariniradius saccharolyticus	0	72.39
SusC/RagA family TonB-linked outer membrane protein	gi|652578987|ref|WP_026969983.1|	c367320_g1_i1_6	2	6	3	84	114	52	0.12	0.39	0.18	0.243309	0.394059	0.431241	2	3	3	51	71	61	0.12	0.18	0.18	0.245851	0.268898	0.379107	n.d.	y	y	Algoriphagus terrigena	0	90.58
SusC/RagA family TonB-linked outer membrane protein	gi|652573553|ref|WP_026966766.1|	c369141_g1_i1_5	15	21	7	370	331	113	0.47	0.72	0.2	0.95296	0.727493	0.479157	3	5	3	151	214	50	0.08	0.14	0.08	0.163901	0.209143	0.168492	n.d.	n.d.	y	Algoriphagus terrigena	0	87.57
SusC/RagA family TonB-linked outer membrane protein	gi|635634798|ref|WP_024281693.1|	c370383_g2_i1_1	15	20	9	514	570	192	0.53	0.76	0.29	1.07461	0.767909	0.694777	8	20	14	271	1081	421	0.25	0.76	0.49	0.51219	1.13535	1.03201	n.d.	n.d.	n.d.	Algoriphagus marincola	0	77.94
T9SS C-terminal target domain-containing protein	gi|559200222|ref|WP_023576413.1|	c355584_g1_i1_2	1	1	1	82	67	96	0.04	0.04	0.04	0.081103	0.0404163	0.0958313	1	1	1	42	224	94	0.04	0.04	0.04	0.0819504	0.059755	0.084246	n.d.	y	y	Flavobacterium saliperosum	2e-92	52.42
T9SS C-terminal target domain-containing protein	gi|521072430|ref|WP_020404372.1|	c370253_g1_i1_6	8	11	6	460	761	343	0.46	0.69	0.33	0.932685	0.697181	0.790609	10	5	3	462	378	86	0.61	0.27	0.15	1.24974	0.403346	0.315922	n.d.	n.d.	y	Gracilimonas tropica	6e-29	26.55
T9SS C-terminal target domain-containing protein, partial	gi|517446066|ref|WP_018616899.1|	c369244_g1_i1_7	1	1	2	38	35	85	0.06	0.06	0.18	0.121655	0.0606244	0.431241	2	3	3	610	1803	1670	0.11	0.24	0.24	0.225364	0.35853	0.505476	n.d.	n.d.	y	Segetibacter koreensis	1e-42	35.12
TonB-dependent receptor	gi|737623766|ref|WP_035593972.1|	c241642_g1_i1_2	1	9	2	17	171	35	0.03	0.3	0.06	0.0608273	0.303122	0.143747	3	3	4	55	103	66	0.09	0.09	0.12	0.184388	0.134449	0.252738	n.d.	y	y	Hyphomonas polymorpha	0	95.25
TonB-dependent receptor	gi|736817895|ref|WP_034819558.1|	c337970_g1_i1_2	10	22	14	189	1265	841	0.35	1.19	0.62	0.709651	1.20238	1.48539	1	3	2	18	35	24	0.03	0.09	0.06	0.0614628	0.134449	0.126369	n.d.	y	y	Idiomarina sp. 28-8	0	59.74
TonB-dependent receptor	gi|916708238|ref|WP_051315329.1|	c360258_g1_i1_5	5	7	2	98	137	37	0.12	0.18	0.05	0.243309	0.181873	0.119789	3	5	2	57	190	28	0.07	0.12	0.05	0.143413	0.179265	0.105307	n.d.	n.d.	y	Algoriphagus terrigena	0	92.71
TonB-dependent receptor	gi|868604128|ref|WP_048489518.1|	c367722_g2_i1_3	5	13	4	109	465	64	0.16	0.46	0.12	0.324412	0.464787	0.287494	5	6	2	296	132	32	0.16	0.19	0.06	0.327802	0.283836	0.126369	n.d.	n.d.	y	Xanthomonas axonopodis	0	51.1
TonB-dependent receptor	gi|503246102|ref|WP_013480763.1|	c368595_g3_i1_4	2	14	1	39	250	27	0.05	0.41	0.02	0.101379	0.414267	0.0479157	23	19	21	1080	1492	1205	0.75	0.59	0.67	1.53657	0.881386	1.41112	n.d.	y	y	Asticcacaulis excentricus	0	53.1
TonB-dependent receptor	gi|652750969|ref|WP_027070963.1|	c370385_g1_i1_1	7	30	10	286	2166	609	0.2	1.31	0.3	0.405515	1.32363	0.718735	12	13	15	846	1433	939	0.37	0.4	0.48	0.758041	0.59755	1.01095	n.d.	n.d.	y	Luteimonas sp. J29	0	86.96
TonB-dependent receptor	gi|503299765|ref|WP_013534426.1|	c93215_g1_i1_1	7	17	4	171	918	289	0.25	0.79	0.14	0.506894	0.798222	0.33541	4	7	2	150	348	83	0.14	0.25	0.07	0.286826	0.373469	0.14743	n.d.	n.d.	y	Pseudoxanthomonas suwonensis	0	70.7
#N/A	#N/A	c1977711_g1_i1_1	2	3	2	27	61	37	0.42	0.69	0.42	0.851582	0.697181	1.00623	3	2	2	90	68	37	0.69	0.42	0.42	1.41364	0.627428	0.884583	n.d.	n.d.	y	#N/A	#N/A	#N/A
